# Supplementary material for: Dietary Weizmannia coagulans Strain SANK70258 Ameliorates Coccidial Symptoms and Improves Intestinal Barrier Functions of Broilers by Modulating the Intestinal Immunity and the Gut Microbiota
Source: Pathogens. 2023 Jan 6;12(1):96. doi: 10.3390/pathogens12010096 (PMC9864622; doi:10.3390/pathogens12010096)
Supplement: Supplementary file 1 [file pathogens-12-00096-s001.zip]

Archive with 6 entries (5 files):
- Supplemental files/
- __MACOSX/._Supplemental files
- Supplemental files/Supple_final.xlsx
- __MACOSX/Supplemental files/._Supple_final.xlsx
- Supplemental files/FigureS1_fin.pptx
- __MACOSX/Supplemental files/._FigureS1_fin.pptx
