# Supplementary material for: Dietary Weizmannia coagulans Strain SANK70258 Ameliorates Coccidial Symptoms and Improves Intestinal Barrier Functions of Broilers by Modulating the Intestinal Immunity and the Gut Microbiota
Source: Pathogens. 2023 Jan 6;12(1):96. doi: 10.3390/pathogens12010096 (PMC9864622; doi:10.3390/pathogens12010096)
Supplement: Supplementary file 1 [file pathogens-12-00096-s001.zip › Supplemental files/Supple_final.xlsx]

## Sheet: TableS1
Table S1 List of analyzed genes and used primers and probes.
Gene name	Primers 5'-3'	Probe number	GenBank accession number
Beta-actin	F GCTCTGACTGACCGCGTTA	76	L08165.1
(actb)	R ACGAGCGCAGCAATATCAT
Cathelicidin-2	F TTCCTGAGAAAGATCCGGCG	9	NM_001024830.2
(CATH2)	R ATTCATTCAGCCAAAGCGCG
Claudin 1	F AGTGGGGCCTTATGAGACCT	87	NM_001013611.2
(Cldn1)	R CACAGACCTCAGCAGCTCTT
Occludin	F CTGCTGTCTGTGGGTTCCTC	13	NM_205128.1
(OCLN)	R CCAGATCTTACTGCGCGTCT
Zonula occludens-1	F ACACACATGCGCATGGTAGA	102	XM_015278981.1
(ZO-1)	R TGCTTGGGTTCAGGAGATCG
Polymeric immunoglobulin receptor	F CACTGACCATCACCCCTCAC	88	AY233381.1
(pIgR)	R GAGTAGGCGAGGTCAGCATC
Interferon-gamma	F TCTCATGGGCTACAGACATCC	73	Y07922.1
(IFNgamma)	R GGGGAAGATGTGGGTTCAG
Interleukin-1 beta	F CCTCAGCGAAGAGACCTTCTAC	13	Y15006.1
(IL1beta)	R ATCCAGGCGAGGCTTCTT
Interleukin 10	F ATCAAGGGCAGCAGCAGAAT	71	NM_001004414.3
(IL10)	R AGCAGCTCAGAGAAGTGCAG
Transforming growth factor beta 3	F GATCCTGGCGCTCTACAACA	65	NM_205454.1
(TGFbeta3)	R CGGTGTTCTCCTGAGAGCAG
Interleukin 17A	F GTGTCACCCCACTGATCCAG	24	NM_204460.1
(il17a)	R TCATCGCTGTTAGGCAAGGC
Interleukin 17F	F AGAAGCTCATCACAGTGGGC	42	JQ776598.1
(il17f)	R TCTTCCTCCCAGTGTTGCAC
Interleukin 22	F TTCCAATGCCCATCAAGCCT	66	NM_001199614.1
(il22)	R TGAGAGCCTGGCCATTTCAG
Listed probe numbers indicate the product numbers of the Universal Probe Library set and Human and Extension sets sold by Roche Diagnostics (Tokyo, Japan).

## Sheet: TableS2
source	term_id	term_name	adjusted_p_value	intersection_size	Gene_ID	Transcript_ID	Gene_Symbol	WC/Control.fc	WC/Control.logCPM	WC/Control.raw.pval	WC/Control.bh.pval	Control-1	Control-2	Control-3	Control-4	Control-5	Control-6	Control-7	Control-8	Control-9	WC-1	WC-2	WC-3	WC-4	WC-5	WC-6	WC-7	WC-8	WC-9
GO:BP	GO:0006954	inflammatory response	0.00138201	7	395299	NM_204600.1	SOCS3	2.29933	4.94352	4.19297e-06	0.0119254	3.80823	4.98571	4.24909	3.98341	5.01329	3.53232	4.53471	3.48809	3.78378	6.40074	4.26784	4.96771	6.05164	4.73166	5.50882	5.1182	5.2974	5.23406
GO:BP	GO:0006952	defense response	0.0143	8	395299	NM_204600.1	SOCS3	2.29933	4.94352	4.19297e-06	0.0119254	3.80823	4.98571	4.24909	3.98341	5.01329	3.53232	4.53471	3.48809	3.78378	6.40074	4.26784	4.96771	6.05164	4.73166	5.50882	5.1182	5.2974	5.23406
GO:BP	GO:0050727	regulation of inflammatory response	0.0173184	4	395299	NM_204600.1	SOCS3	2.29933	4.94352	4.19297e-06	0.0119254	3.80823	4.98571	4.24909	3.98341	5.01329	3.53232	4.53471	3.48809	3.78378	6.40074	4.26784	4.96771	6.05164	4.73166	5.50882	5.1182	5.2974	5.23406
GO:BP	GO:0050728	negative regulation of inflammatory response	0.0201261	3	395299	NM_204600.1	SOCS3	2.29933	4.94352	4.19297e-06	0.0119254	3.80823	4.98571	4.24909	3.98341	5.01329	3.53232	4.53471	3.48809	3.78378	6.40074	4.26784	4.96771	6.05164	4.73166	5.50882	5.1182	5.2974	5.23406
GO:BP	GO:0032102	negative regulation of response to external stimulus	0.0308865	4	395299	NM_204600.1	SOCS3	2.29933	4.94352	4.19297e-06	0.0119254	3.80823	4.98571	4.24909	3.98341	5.01329	3.53232	4.53471	3.48809	3.78378	6.40074	4.26784	4.96771	6.05164	4.73166	5.50882	5.1182	5.2974	5.23406
GO:BP	GO:0031348	negative regulation of defense response	0.0464114	3	395299	NM_204600.1	SOCS3	2.29933	4.94352	4.19297e-06	0.0119254	3.80823	4.98571	4.24909	3.98341	5.01329	3.53232	4.53471	3.48809	3.78378	6.40074	4.26784	4.96771	6.05164	4.73166	5.50882	5.1182	5.2974	5.23406
GO:BP	GO:0071345	cellular response to cytokine stimulus	0.0576727	5	395299	NM_204600.1	SOCS3	2.29933	4.94352	4.19297e-06	0.0119254	3.80823	4.98571	4.24909	3.98341	5.01329	3.53232	4.53471	3.48809	3.78378	6.40074	4.26784	4.96771	6.05164	4.73166	5.50882	5.1182	5.2974	5.23406
GO:MF	GO:0005488	binding	0.067912	32	395299	NM_204600.1	SOCS3	2.29933	4.94352	4.19297e-06	0.0119254	3.80823	4.98571	4.24909	3.98341	5.01329	3.53232	4.53471	3.48809	3.78378	6.40074	4.26784	4.96771	6.05164	4.73166	5.50882	5.1182	5.2974	5.23406
GO:BP	GO:0042221	response to chemical	0.0712705	12	395299	NM_204600.1	SOCS3	2.29933	4.94352	4.19297e-06	0.0119254	3.80823	4.98571	4.24909	3.98341	5.01329	3.53232	4.53471	3.48809	3.78378	6.40074	4.26784	4.96771	6.05164	4.73166	5.50882	5.1182	5.2974	5.23406
GO:BP	GO:0031347	regulation of defense response	0.0712705	4	395299	NM_204600.1	SOCS3	2.29933	4.94352	4.19297e-06	0.0119254	3.80823	4.98571	4.24909	3.98341	5.01329	3.53232	4.53471	3.48809	3.78378	6.40074	4.26784	4.96771	6.05164	4.73166	5.50882	5.1182	5.2974	5.23406
GO:BP	GO:0034097	response to cytokine	0.0722557	5	395299	NM_204600.1	SOCS3	2.29933	4.94352	4.19297e-06	0.0119254	3.80823	4.98571	4.24909	3.98341	5.01329	3.53232	4.53471	3.48809	3.78378	6.40074	4.26784	4.96771	6.05164	4.73166	5.50882	5.1182	5.2974	5.23406
GO:BP	GO:0009605	response to external stimulus	0.072953	9	395299	NM_204600.1	SOCS3	2.29933	4.94352	4.19297e-06	0.0119254	3.80823	4.98571	4.24909	3.98341	5.01329	3.53232	4.53471	3.48809	3.78378	6.40074	4.26784	4.96771	6.05164	4.73166	5.50882	5.1182	5.2974	5.23406
GO:BP	GO:0032101	regulation of response to external stimulus	0.0749055	5	395299	NM_204600.1	SOCS3	2.29933	4.94352	4.19297e-06	0.0119254	3.80823	4.98571	4.24909	3.98341	5.01329	3.53232	4.53471	3.48809	3.78378	6.40074	4.26784	4.96771	6.05164	4.73166	5.50882	5.1182	5.2974	5.23406
GO:BP	GO:0070887	cellular response to chemical stimulus	0.0812064	10	395299	NM_204600.1	SOCS3	2.29933	4.94352	4.19297e-06	0.0119254	3.80823	4.98571	4.24909	3.98341	5.01329	3.53232	4.53471	3.48809	3.78378	6.40074	4.26784	4.96771	6.05164	4.73166	5.50882	5.1182	5.2974	5.23406
GO:BP	GO:0008286	insulin receptor signaling pathway	0.107754	2	395299	NM_204600.1	SOCS3	2.29933	4.94352	4.19297e-06	0.0119254	3.80823	4.98571	4.24909	3.98341	5.01329	3.53232	4.53471	3.48809	3.78378	6.40074	4.26784	4.96771	6.05164	4.73166	5.50882	5.1182	5.2974	5.23406
GO:BP	GO:0042532	negative regulation of tyrosine phosphorylation of STAT protein	0.156041	1	395299	NM_204600.1	SOCS3	2.29933	4.94352	4.19297e-06	0.0119254	3.80823	4.98571	4.24909	3.98341	5.01329	3.53232	4.53471	3.48809	3.78378	6.40074	4.26784	4.96771	6.05164	4.73166	5.50882	5.1182	5.2974	5.23406
GO:BP	GO:0006950	response to stress	0.177208	10	395299	NM_204600.1	SOCS3	2.29933	4.94352	4.19297e-06	0.0119254	3.80823	4.98571	4.24909	3.98341	5.01329	3.53232	4.53471	3.48809	3.78378	6.40074	4.26784	4.96771	6.05164	4.73166	5.50882	5.1182	5.2974	5.23406
GO:BP	GO:0032869	cellular response to insulin stimulus	0.177208	2	395299	NM_204600.1	SOCS3	2.29933	4.94352	4.19297e-06	0.0119254	3.80823	4.98571	4.24909	3.98341	5.01329	3.53232	4.53471	3.48809	3.78378	6.40074	4.26784	4.96771	6.05164	4.73166	5.50882	5.1182	5.2974	5.23406
GO:BP	GO:0080134	regulation of response to stress	0.181265	5	395299	NM_204600.1	SOCS3	2.29933	4.94352	4.19297e-06	0.0119254	3.80823	4.98571	4.24909	3.98341	5.01329	3.53232	4.53471	3.48809	3.78378	6.40074	4.26784	4.96771	6.05164	4.73166	5.50882	5.1182	5.2974	5.23406
GO:BP	GO:0046426	negative regulation of receptor signaling pathway via JAK-STAT	0.190318	1	395299	NM_204600.1	SOCS3	2.29933	4.94352	4.19297e-06	0.0119254	3.80823	4.98571	4.24909	3.98341	5.01329	3.53232	4.53471	3.48809	3.78378	6.40074	4.26784	4.96771	6.05164	4.73166	5.50882	5.1182	5.2974	5.23406
GO:BP	GO:1904893	negative regulation of receptor signaling pathway via STAT	0.198091	1	395299	NM_204600.1	SOCS3	2.29933	4.94352	4.19297e-06	0.0119254	3.80823	4.98571	4.24909	3.98341	5.01329	3.53232	4.53471	3.48809	3.78378	6.40074	4.26784	4.96771	6.05164	4.73166	5.50882	5.1182	5.2974	5.23406
GO:BP	GO:0032868	response to insulin	0.198091	2	395299	NM_204600.1	SOCS3	2.29933	4.94352	4.19297e-06	0.0119254	3.80823	4.98571	4.24909	3.98341	5.01329	3.53232	4.53471	3.48809	3.78378	6.40074	4.26784	4.96771	6.05164	4.73166	5.50882	5.1182	5.2974	5.23406
GO:MF	GO:0001784	phosphotyrosine residue binding	0.202012	1	395299	NM_204600.1	SOCS3	2.29933	4.94352	4.19297e-06	0.0119254	3.80823	4.98571	4.24909	3.98341	5.01329	3.53232	4.53471	3.48809	3.78378	6.40074	4.26784	4.96771	6.05164	4.73166	5.50882	5.1182	5.2974	5.23406
GO:BP	GO:0046627	negative regulation of insulin receptor signaling pathway	0.202192	1	395299	NM_204600.1	SOCS3	2.29933	4.94352	4.19297e-06	0.0119254	3.80823	4.98571	4.24909	3.98341	5.01329	3.53232	4.53471	3.48809	3.78378	6.40074	4.26784	4.96771	6.05164	4.73166	5.50882	5.1182	5.2974	5.23406
GO:BP	GO:1900077	negative regulation of cellular response to insulin stimulus	0.210158	1	395299	NM_204600.1	SOCS3	2.29933	4.94352	4.19297e-06	0.0119254	3.80823	4.98571	4.24909	3.98341	5.01329	3.53232	4.53471	3.48809	3.78378	6.40074	4.26784	4.96771	6.05164	4.73166	5.50882	5.1182	5.2974	5.23406
GO:BP	GO:0071375	cellular response to peptide hormone stimulus	0.214174	2	395299	NM_204600.1	SOCS3	2.29933	4.94352	4.19297e-06	0.0119254	3.80823	4.98571	4.24909	3.98341	5.01329	3.53232	4.53471	3.48809	3.78378	6.40074	4.26784	4.96771	6.05164	4.73166	5.50882	5.1182	5.2974	5.23406
GO:BP	GO:1901701	cellular response to oxygen-containing compound	0.227915	4	395299	NM_204600.1	SOCS3	2.29933	4.94352	4.19297e-06	0.0119254	3.80823	4.98571	4.24909	3.98341	5.01329	3.53232	4.53471	3.48809	3.78378	6.40074	4.26784	4.96771	6.05164	4.73166	5.50882	5.1182	5.2974	5.23406
GO:MF	GO:0045309	protein phosphorylated amino acid binding	0.228529	1	395299	NM_204600.1	SOCS3	2.29933	4.94352	4.19297e-06	0.0119254	3.80823	4.98571	4.24909	3.98341	5.01329	3.53232	4.53471	3.48809	3.78378	6.40074	4.26784	4.96771	6.05164	4.73166	5.50882	5.1182	5.2974	5.23406
GO:BP	GO:0009725	response to hormone	0.236977	3	395299	NM_204600.1	SOCS3	2.29933	4.94352	4.19297e-06	0.0119254	3.80823	4.98571	4.24909	3.98341	5.01329	3.53232	4.53471	3.48809	3.78378	6.40074	4.26784	4.96771	6.05164	4.73166	5.50882	5.1182	5.2974	5.23406
GO:BP	GO:0043434	response to peptide hormone	0.236977	2	395299	NM_204600.1	SOCS3	2.29933	4.94352	4.19297e-06	0.0119254	3.80823	4.98571	4.24909	3.98341	5.01329	3.53232	4.53471	3.48809	3.78378	6.40074	4.26784	4.96771	6.05164	4.73166	5.50882	5.1182	5.2974	5.23406
GO:BP	GO:1901653	cellular response to peptide	0.242832	2	395299	NM_204600.1	SOCS3	2.29933	4.94352	4.19297e-06	0.0119254	3.80823	4.98571	4.24909	3.98341	5.01329	3.53232	4.53471	3.48809	3.78378	6.40074	4.26784	4.96771	6.05164	4.73166	5.50882	5.1182	5.2974	5.23406
GO:BP	GO:0050732	negative regulation of peptidyl-tyrosine phosphorylation	0.261309	1	395299	NM_204600.1	SOCS3	2.29933	4.94352	4.19297e-06	0.0119254	3.80823	4.98571	4.24909	3.98341	5.01329	3.53232	4.53471	3.48809	3.78378	6.40074	4.26784	4.96771	6.05164	4.73166	5.50882	5.1182	5.2974	5.23406
GO:BP	GO:0046626	regulation of insulin receptor signaling pathway	0.269792	1	395299	NM_204600.1	SOCS3	2.29933	4.94352	4.19297e-06	0.0119254	3.80823	4.98571	4.24909	3.98341	5.01329	3.53232	4.53471	3.48809	3.78378	6.40074	4.26784	4.96771	6.05164	4.73166	5.50882	5.1182	5.2974	5.23406
GO:BP	GO:0042509	regulation of tyrosine phosphorylation of STAT protein	0.269792	1	395299	NM_204600.1	SOCS3	2.29933	4.94352	4.19297e-06	0.0119254	3.80823	4.98571	4.24909	3.98341	5.01329	3.53232	4.53471	3.48809	3.78378	6.40074	4.26784	4.96771	6.05164	4.73166	5.50882	5.1182	5.2974	5.23406
GO:BP	GO:1900076	regulation of cellular response to insulin stimulus	0.274083	1	395299	NM_204600.1	SOCS3	2.29933	4.94352	4.19297e-06	0.0119254	3.80823	4.98571	4.24909	3.98341	5.01329	3.53232	4.53471	3.48809	3.78378	6.40074	4.26784	4.96771	6.05164	4.73166	5.50882	5.1182	5.2974	5.23406
GO:BP	GO:0007260	tyrosine phosphorylation of STAT protein	0.274083	1	395299	NM_204600.1	SOCS3	2.29933	4.94352	4.19297e-06	0.0119254	3.80823	4.98571	4.24909	3.98341	5.01329	3.53232	4.53471	3.48809	3.78378	6.40074	4.26784	4.96771	6.05164	4.73166	5.50882	5.1182	5.2974	5.23406
GO:BP	GO:1901652	response to peptide	0.280595	2	395299	NM_204600.1	SOCS3	2.29933	4.94352	4.19297e-06	0.0119254	3.80823	4.98571	4.24909	3.98341	5.01329	3.53232	4.53471	3.48809	3.78378	6.40074	4.26784	4.96771	6.05164	4.73166	5.50882	5.1182	5.2974	5.23406
GO:BP	GO:0042326	negative regulation of phosphorylation	0.303524	2	395299	NM_204600.1	SOCS3	2.29933	4.94352	4.19297e-06	0.0119254	3.80823	4.98571	4.24909	3.98341	5.01329	3.53232	4.53471	3.48809	3.78378	6.40074	4.26784	4.96771	6.05164	4.73166	5.50882	5.1182	5.2974	5.23406
GO:BP	GO:0071310	cellular response to organic substance	0.305371	6	395299	NM_204600.1	SOCS3	2.29933	4.94352	4.19297e-06	0.0119254	3.80823	4.98571	4.24909	3.98341	5.01329	3.53232	4.53471	3.48809	3.78378	6.40074	4.26784	4.96771	6.05164	4.73166	5.50882	5.1182	5.2974	5.23406
GO:BP	GO:1901700	response to oxygen-containing compound	0.310469	4	395299	NM_204600.1	SOCS3	2.29933	4.94352	4.19297e-06	0.0119254	3.80823	4.98571	4.24909	3.98341	5.01329	3.53232	4.53471	3.48809	3.78378	6.40074	4.26784	4.96771	6.05164	4.73166	5.50882	5.1182	5.2974	5.23406
GO:MF	GO:0051219	phosphoprotein binding	0.313819	1	395299	NM_204600.1	SOCS3	2.29933	4.94352	4.19297e-06	0.0119254	3.80823	4.98571	4.24909	3.98341	5.01329	3.53232	4.53471	3.48809	3.78378	6.40074	4.26784	4.96771	6.05164	4.73166	5.50882	5.1182	5.2974	5.23406
GO:BP	GO:0046425	regulation of receptor signaling pathway via JAK-STAT	0.318619	1	395299	NM_204600.1	SOCS3	2.29933	4.94352	4.19297e-06	0.0119254	3.80823	4.98571	4.24909	3.98341	5.01329	3.53232	4.53471	3.48809	3.78378	6.40074	4.26784	4.96771	6.05164	4.73166	5.50882	5.1182	5.2974	5.23406
GO:BP	GO:1904892	regulation of receptor signaling pathway via STAT	0.323127	1	395299	NM_204600.1	SOCS3	2.29933	4.94352	4.19297e-06	0.0119254	3.80823	4.98571	4.24909	3.98341	5.01329	3.53232	4.53471	3.48809	3.78378	6.40074	4.26784	4.96771	6.05164	4.73166	5.50882	5.1182	5.2974	5.23406
GO:BP	GO:0045936	negative regulation of phosphate metabolic process	0.332744	2	395299	NM_204600.1	SOCS3	2.29933	4.94352	4.19297e-06	0.0119254	3.80823	4.98571	4.24909	3.98341	5.01329	3.53232	4.53471	3.48809	3.78378	6.40074	4.26784	4.96771	6.05164	4.73166	5.50882	5.1182	5.2974	5.23406
GO:BP	GO:0010563	negative regulation of phosphorus metabolic process	0.332744	2	395299	NM_204600.1	SOCS3	2.29933	4.94352	4.19297e-06	0.0119254	3.80823	4.98571	4.24909	3.98341	5.01329	3.53232	4.53471	3.48809	3.78378	6.40074	4.26784	4.96771	6.05164	4.73166	5.50882	5.1182	5.2974	5.23406
GO:BP	GO:0032870	cellular response to hormone stimulus	0.361664	2	395299	NM_204600.1	SOCS3	2.29933	4.94352	4.19297e-06	0.0119254	3.80823	4.98571	4.24909	3.98341	5.01329	3.53232	4.53471	3.48809	3.78378	6.40074	4.26784	4.96771	6.05164	4.73166	5.50882	5.1182	5.2974	5.23406
GO:BP	GO:1990830	cellular response to leukemia inhibitory factor	0.371264	1	395299	NM_204600.1	SOCS3	2.29933	4.94352	4.19297e-06	0.0119254	3.80823	4.98571	4.24909	3.98341	5.01329	3.53232	4.53471	3.48809	3.78378	6.40074	4.26784	4.96771	6.05164	4.73166	5.50882	5.1182	5.2974	5.23406
GO:BP	GO:1990823	response to leukemia inhibitory factor	0.37321	1	395299	NM_204600.1	SOCS3	2.29933	4.94352	4.19297e-06	0.0119254	3.80823	4.98571	4.24909	3.98341	5.01329	3.53232	4.53471	3.48809	3.78378	6.40074	4.26784	4.96771	6.05164	4.73166	5.50882	5.1182	5.2974	5.23406
GO:BP	GO:0007259	receptor signaling pathway via JAK-STAT	0.374138	1	395299	NM_204600.1	SOCS3	2.29933	4.94352	4.19297e-06	0.0119254	3.80823	4.98571	4.24909	3.98341	5.01329	3.53232	4.53471	3.48809	3.78378	6.40074	4.26784	4.96771	6.05164	4.73166	5.50882	5.1182	5.2974	5.23406
GO:BP	GO:0071417	cellular response to organonitrogen compound	0.376163	2	395299	NM_204600.1	SOCS3	2.29933	4.94352	4.19297e-06	0.0119254	3.80823	4.98571	4.24909	3.98341	5.01329	3.53232	4.53471	3.48809	3.78378	6.40074	4.26784	4.96771	6.05164	4.73166	5.50882	5.1182	5.2974	5.23406
GO:BP	GO:0030154	cell differentiation	0.379062	8	395299	NM_204600.1	SOCS3	2.29933	4.94352	4.19297e-06	0.0119254	3.80823	4.98571	4.24909	3.98341	5.01329	3.53232	4.53471	3.48809	3.78378	6.40074	4.26784	4.96771	6.05164	4.73166	5.50882	5.1182	5.2974	5.23406
GO:BP	GO:0097696	receptor signaling pathway via STAT	0.379062	1	395299	NM_204600.1	SOCS3	2.29933	4.94352	4.19297e-06	0.0119254	3.80823	4.98571	4.24909	3.98341	5.01329	3.53232	4.53471	3.48809	3.78378	6.40074	4.26784	4.96771	6.05164	4.73166	5.50882	5.1182	5.2974	5.23406
GO:BP	GO:0010033	response to organic substance	0.381799	6	395299	NM_204600.1	SOCS3	2.29933	4.94352	4.19297e-06	0.0119254	3.80823	4.98571	4.24909	3.98341	5.01329	3.53232	4.53471	3.48809	3.78378	6.40074	4.26784	4.96771	6.05164	4.73166	5.50882	5.1182	5.2974	5.23406
GO:BP	GO:0048869	cellular developmental process	0.384081	8	395299	NM_204600.1	SOCS3	2.29933	4.94352	4.19297e-06	0.0119254	3.80823	4.98571	4.24909	3.98341	5.01329	3.53232	4.53471	3.48809	3.78378	6.40074	4.26784	4.96771	6.05164	4.73166	5.50882	5.1182	5.2974	5.23406
GO:BP	GO:1901699	cellular response to nitrogen compound	0.400437	2	395299	NM_204600.1	SOCS3	2.29933	4.94352	4.19297e-06	0.0119254	3.80823	4.98571	4.24909	3.98341	5.01329	3.53232	4.53471	3.48809	3.78378	6.40074	4.26784	4.96771	6.05164	4.73166	5.50882	5.1182	5.2974	5.23406
GO:BP	GO:0048585	negative regulation of response to stimulus	0.401213	4	395299	NM_204600.1	SOCS3	2.29933	4.94352	4.19297e-06	0.0119254	3.80823	4.98571	4.24909	3.98341	5.01329	3.53232	4.53471	3.48809	3.78378	6.40074	4.26784	4.96771	6.05164	4.73166	5.50882	5.1182	5.2974	5.23406
GO:BP	GO:0007166	cell surface receptor signaling pathway	0.414796	6	395299	NM_204600.1	SOCS3	2.29933	4.94352	4.19297e-06	0.0119254	3.80823	4.98571	4.24909	3.98341	5.01329	3.53232	4.53471	3.48809	3.78378	6.40074	4.26784	4.96771	6.05164	4.73166	5.50882	5.1182	5.2974	5.23406
GO:BP	GO:0032502	developmental process	0.415312	11	395299	NM_204600.1	SOCS3	2.29933	4.94352	4.19297e-06	0.0119254	3.80823	4.98571	4.24909	3.98341	5.01329	3.53232	4.53471	3.48809	3.78378	6.40074	4.26784	4.96771	6.05164	4.73166	5.50882	5.1182	5.2974	5.23406
GO:BP	GO:0048583	regulation of response to stimulus	0.416685	8	395299	NM_204600.1	SOCS3	2.29933	4.94352	4.19297e-06	0.0119254	3.80823	4.98571	4.24909	3.98341	5.01329	3.53232	4.53471	3.48809	3.78378	6.40074	4.26784	4.96771	6.05164	4.73166	5.50882	5.1182	5.2974	5.23406
GO:BP	GO:0035556	intracellular signal transduction	0.42076	6	395299	NM_204600.1	SOCS3	2.29933	4.94352	4.19297e-06	0.0119254	3.80823	4.98571	4.24909	3.98341	5.01329	3.53232	4.53471	3.48809	3.78378	6.40074	4.26784	4.96771	6.05164	4.73166	5.50882	5.1182	5.2974	5.23406
GO:BP	GO:0051172	negative regulation of nitrogen compound metabolic process	0.428923	5	395299	NM_204600.1	SOCS3	2.29933	4.94352	4.19297e-06	0.0119254	3.80823	4.98571	4.24909	3.98341	5.01329	3.53232	4.53471	3.48809	3.78378	6.40074	4.26784	4.96771	6.05164	4.73166	5.50882	5.1182	5.2974	5.23406
GO:BP	GO:0007169	transmembrane receptor protein tyrosine kinase signaling pathway	0.443777	2	395299	NM_204600.1	SOCS3	2.29933	4.94352	4.19297e-06	0.0119254	3.80823	4.98571	4.24909	3.98341	5.01329	3.53232	4.53471	3.48809	3.78378	6.40074	4.26784	4.96771	6.05164	4.73166	5.50882	5.1182	5.2974	5.23406
GO:BP	GO:0031324	negative regulation of cellular metabolic process	0.461035	5	395299	NM_204600.1	SOCS3	2.29933	4.94352	4.19297e-06	0.0119254	3.80823	4.98571	4.24909	3.98341	5.01329	3.53232	4.53471	3.48809	3.78378	6.40074	4.26784	4.96771	6.05164	4.73166	5.50882	5.1182	5.2974	5.23406
GO:BP	GO:0048523	negative regulation of cellular process	0.46634	9	395299	NM_204600.1	SOCS3	2.29933	4.94352	4.19297e-06	0.0119254	3.80823	4.98571	4.24909	3.98341	5.01329	3.53232	4.53471	3.48809	3.78378	6.40074	4.26784	4.96771	6.05164	4.73166	5.50882	5.1182	5.2974	5.23406
GO:BP	GO:0009966	regulation of signal transduction	0.46634	6	395299	NM_204600.1	SOCS3	2.29933	4.94352	4.19297e-06	0.0119254	3.80823	4.98571	4.24909	3.98341	5.01329	3.53232	4.53471	3.48809	3.78378	6.40074	4.26784	4.96771	6.05164	4.73166	5.50882	5.1182	5.2974	5.23406
GO:BP	GO:0050730	regulation of peptidyl-tyrosine phosphorylation	0.492585	1	395299	NM_204600.1	SOCS3	2.29933	4.94352	4.19297e-06	0.0119254	3.80823	4.98571	4.24909	3.98341	5.01329	3.53232	4.53471	3.48809	3.78378	6.40074	4.26784	4.96771	6.05164	4.73166	5.50882	5.1182	5.2974	5.23406
GO:BP	GO:0009968	negative regulation of signal transduction	0.497113	3	395299	NM_204600.1	SOCS3	2.29933	4.94352	4.19297e-06	0.0119254	3.80823	4.98571	4.24909	3.98341	5.01329	3.53232	4.53471	3.48809	3.78378	6.40074	4.26784	4.96771	6.05164	4.73166	5.50882	5.1182	5.2974	5.23406
GO:BP	GO:0010243	response to organonitrogen compound	0.511415	2	395299	NM_204600.1	SOCS3	2.29933	4.94352	4.19297e-06	0.0119254	3.80823	4.98571	4.24909	3.98341	5.01329	3.53232	4.53471	3.48809	3.78378	6.40074	4.26784	4.96771	6.05164	4.73166	5.50882	5.1182	5.2974	5.23406
GO:BP	GO:0050896	response to stimulus	0.52133	15	395299	NM_204600.1	SOCS3	2.29933	4.94352	4.19297e-06	0.0119254	3.80823	4.98571	4.24909	3.98341	5.01329	3.53232	4.53471	3.48809	3.78378	6.40074	4.26784	4.96771	6.05164	4.73166	5.50882	5.1182	5.2974	5.23406
GO:BP	GO:0009719	response to endogenous stimulus	0.52133	3	395299	NM_204600.1	SOCS3	2.29933	4.94352	4.19297e-06	0.0119254	3.80823	4.98571	4.24909	3.98341	5.01329	3.53232	4.53471	3.48809	3.78378	6.40074	4.26784	4.96771	6.05164	4.73166	5.50882	5.1182	5.2974	5.23406
GO:BP	GO:0043066	negative regulation of apoptotic process	0.521903	2	395299	NM_204600.1	SOCS3	2.29933	4.94352	4.19297e-06	0.0119254	3.80823	4.98571	4.24909	3.98341	5.01329	3.53232	4.53471	3.48809	3.78378	6.40074	4.26784	4.96771	6.05164	4.73166	5.50882	5.1182	5.2974	5.23406
GO:BP	GO:0010648	negative regulation of cell communication	0.52575	3	395299	NM_204600.1	SOCS3	2.29933	4.94352	4.19297e-06	0.0119254	3.80823	4.98571	4.24909	3.98341	5.01329	3.53232	4.53471	3.48809	3.78378	6.40074	4.26784	4.96771	6.05164	4.73166	5.50882	5.1182	5.2974	5.23406
GO:BP	GO:0048518	positive regulation of biological process	0.52575	11	395299	NM_204600.1	SOCS3	2.29933	4.94352	4.19297e-06	0.0119254	3.80823	4.98571	4.24909	3.98341	5.01329	3.53232	4.53471	3.48809	3.78378	6.40074	4.26784	4.96771	6.05164	4.73166	5.50882	5.1182	5.2974	5.23406
GO:BP	GO:0023057	negative regulation of signaling	0.52709	3	395299	NM_204600.1	SOCS3	2.29933	4.94352	4.19297e-06	0.0119254	3.80823	4.98571	4.24909	3.98341	5.01329	3.53232	4.53471	3.48809	3.78378	6.40074	4.26784	4.96771	6.05164	4.73166	5.50882	5.1182	5.2974	5.23406
GO:BP	GO:0043069	negative regulation of programmed cell death	0.538328	2	395299	NM_204600.1	SOCS3	2.29933	4.94352	4.19297e-06	0.0119254	3.80823	4.98571	4.24909	3.98341	5.01329	3.53232	4.53471	3.48809	3.78378	6.40074	4.26784	4.96771	6.05164	4.73166	5.50882	5.1182	5.2974	5.23406
GO:BP	GO:1901698	response to nitrogen compound	0.546323	2	395299	NM_204600.1	SOCS3	2.29933	4.94352	4.19297e-06	0.0119254	3.80823	4.98571	4.24909	3.98341	5.01329	3.53232	4.53471	3.48809	3.78378	6.40074	4.26784	4.96771	6.05164	4.73166	5.50882	5.1182	5.2974	5.23406
GO:BP	GO:0048522	positive regulation of cellular process	0.546835	10	395299	NM_204600.1	SOCS3	2.29933	4.94352	4.19297e-06	0.0119254	3.80823	4.98571	4.24909	3.98341	5.01329	3.53232	4.53471	3.48809	3.78378	6.40074	4.26784	4.96771	6.05164	4.73166	5.50882	5.1182	5.2974	5.23406
GO:BP	GO:0010646	regulation of cell communication	0.556173	6	395299	NM_204600.1	SOCS3	2.29933	4.94352	4.19297e-06	0.0119254	3.80823	4.98571	4.24909	3.98341	5.01329	3.53232	4.53471	3.48809	3.78378	6.40074	4.26784	4.96771	6.05164	4.73166	5.50882	5.1182	5.2974	5.23406
GO:MF	GO:0005515	protein binding	0.557814	18	395299	NM_204600.1	SOCS3	2.29933	4.94352	4.19297e-06	0.0119254	3.80823	4.98571	4.24909	3.98341	5.01329	3.53232	4.53471	3.48809	3.78378	6.40074	4.26784	4.96771	6.05164	4.73166	5.50882	5.1182	5.2974	5.23406
GO:BP	GO:0023051	regulation of signaling	0.560494	6	395299	NM_204600.1	SOCS3	2.29933	4.94352	4.19297e-06	0.0119254	3.80823	4.98571	4.24909	3.98341	5.01329	3.53232	4.53471	3.48809	3.78378	6.40074	4.26784	4.96771	6.05164	4.73166	5.50882	5.1182	5.2974	5.23406
GO:BP	GO:0001933	negative regulation of protein phosphorylation	0.563398	1	395299	NM_204600.1	SOCS3	2.29933	4.94352	4.19297e-06	0.0119254	3.80823	4.98571	4.24909	3.98341	5.01329	3.53232	4.53471	3.48809	3.78378	6.40074	4.26784	4.96771	6.05164	4.73166	5.50882	5.1182	5.2974	5.23406
GO:BP	GO:0045595	regulation of cell differentiation	0.56619	3	395299	NM_204600.1	SOCS3	2.29933	4.94352	4.19297e-06	0.0119254	3.80823	4.98571	4.24909	3.98341	5.01329	3.53232	4.53471	3.48809	3.78378	6.40074	4.26784	4.96771	6.05164	4.73166	5.50882	5.1182	5.2974	5.23406
GO:BP	GO:0018108	peptidyl-tyrosine phosphorylation	0.569831	1	395299	NM_204600.1	SOCS3	2.29933	4.94352	4.19297e-06	0.0119254	3.80823	4.98571	4.24909	3.98341	5.01329	3.53232	4.53471	3.48809	3.78378	6.40074	4.26784	4.96771	6.05164	4.73166	5.50882	5.1182	5.2974	5.23406
GO:BP	GO:0060548	negative regulation of cell death	0.572769	2	395299	NM_204600.1	SOCS3	2.29933	4.94352	4.19297e-06	0.0119254	3.80823	4.98571	4.24909	3.98341	5.01329	3.53232	4.53471	3.48809	3.78378	6.40074	4.26784	4.96771	6.05164	4.73166	5.50882	5.1182	5.2974	5.23406
GO:BP	GO:0018212	peptidyl-tyrosine modification	0.573085	1	395299	NM_204600.1	SOCS3	2.29933	4.94352	4.19297e-06	0.0119254	3.80823	4.98571	4.24909	3.98341	5.01329	3.53232	4.53471	3.48809	3.78378	6.40074	4.26784	4.96771	6.05164	4.73166	5.50882	5.1182	5.2974	5.23406
GO:BP	GO:0048519	negative regulation of biological process	0.617551	9	395299	NM_204600.1	SOCS3	2.29933	4.94352	4.19297e-06	0.0119254	3.80823	4.98571	4.24909	3.98341	5.01329	3.53232	4.53471	3.48809	3.78378	6.40074	4.26784	4.96771	6.05164	4.73166	5.50882	5.1182	5.2974	5.23406
GO:BP	GO:0007167	enzyme-linked receptor protein signaling pathway	0.623901	2	395299	NM_204600.1	SOCS3	2.29933	4.94352	4.19297e-06	0.0119254	3.80823	4.98571	4.24909	3.98341	5.01329	3.53232	4.53471	3.48809	3.78378	6.40074	4.26784	4.96771	6.05164	4.73166	5.50882	5.1182	5.2974	5.23406
GO:BP	GO:0050793	regulation of developmental process	0.643407	4	395299	NM_204600.1	SOCS3	2.29933	4.94352	4.19297e-06	0.0119254	3.80823	4.98571	4.24909	3.98341	5.01329	3.53232	4.53471	3.48809	3.78378	6.40074	4.26784	4.96771	6.05164	4.73166	5.50882	5.1182	5.2974	5.23406
GO:BP	GO:0009892	negative regulation of metabolic process	0.671978	5	395299	NM_204600.1	SOCS3	2.29933	4.94352	4.19297e-06	0.0119254	3.80823	4.98571	4.24909	3.98341	5.01329	3.53232	4.53471	3.48809	3.78378	6.40074	4.26784	4.96771	6.05164	4.73166	5.50882	5.1182	5.2974	5.23406
GO:BP	GO:0042325	regulation of phosphorylation	0.686284	2	395299	NM_204600.1	SOCS3	2.29933	4.94352	4.19297e-06	0.0119254	3.80823	4.98571	4.24909	3.98341	5.01329	3.53232	4.53471	3.48809	3.78378	6.40074	4.26784	4.96771	6.05164	4.73166	5.50882	5.1182	5.2974	5.23406
GO:BP	GO:0031400	negative regulation of protein modification process	0.689951	1	395299	NM_204600.1	SOCS3	2.29933	4.94352	4.19297e-06	0.0119254	3.80823	4.98571	4.24909	3.98341	5.01329	3.53232	4.53471	3.48809	3.78378	6.40074	4.26784	4.96771	6.05164	4.73166	5.50882	5.1182	5.2974	5.23406
GO:BP	GO:0071495	cellular response to endogenous stimulus	0.718666	2	395299	NM_204600.1	SOCS3	2.29933	4.94352	4.19297e-06	0.0119254	3.80823	4.98571	4.24909	3.98341	5.01329	3.53232	4.53471	3.48809	3.78378	6.40074	4.26784	4.96771	6.05164	4.73166	5.50882	5.1182	5.2974	5.23406
GO:BP	GO:0051094	positive regulation of developmental process	0.726108	2	395299	NM_204600.1	SOCS3	2.29933	4.94352	4.19297e-06	0.0119254	3.80823	4.98571	4.24909	3.98341	5.01329	3.53232	4.53471	3.48809	3.78378	6.40074	4.26784	4.96771	6.05164	4.73166	5.50882	5.1182	5.2974	5.23406
GO:BP	GO:0042981	regulation of apoptotic process	0.726977	2	395299	NM_204600.1	SOCS3	2.29933	4.94352	4.19297e-06	0.0119254	3.80823	4.98571	4.24909	3.98341	5.01329	3.53232	4.53471	3.48809	3.78378	6.40074	4.26784	4.96771	6.05164	4.73166	5.50882	5.1182	5.2974	5.23406
GO:BP	GO:0051174	regulation of phosphorus metabolic process	0.737646	2	395299	NM_204600.1	SOCS3	2.29933	4.94352	4.19297e-06	0.0119254	3.80823	4.98571	4.24909	3.98341	5.01329	3.53232	4.53471	3.48809	3.78378	6.40074	4.26784	4.96771	6.05164	4.73166	5.50882	5.1182	5.2974	5.23406
GO:BP	GO:0019220	regulation of phosphate metabolic process	0.737646	2	395299	NM_204600.1	SOCS3	2.29933	4.94352	4.19297e-06	0.0119254	3.80823	4.98571	4.24909	3.98341	5.01329	3.53232	4.53471	3.48809	3.78378	6.40074	4.26784	4.96771	6.05164	4.73166	5.50882	5.1182	5.2974	5.23406
GO:BP	GO:0043067	regulation of programmed cell death	0.738339	2	395299	NM_204600.1	SOCS3	2.29933	4.94352	4.19297e-06	0.0119254	3.80823	4.98571	4.24909	3.98341	5.01329	3.53232	4.53471	3.48809	3.78378	6.40074	4.26784	4.96771	6.05164	4.73166	5.50882	5.1182	5.2974	5.23406
GO:BP	GO:0051716	cellular response to stimulus	0.759089	11	395299	NM_204600.1	SOCS3	2.29933	4.94352	4.19297e-06	0.0119254	3.80823	4.98571	4.24909	3.98341	5.01329	3.53232	4.53471	3.48809	3.78378	6.40074	4.26784	4.96771	6.05164	4.73166	5.50882	5.1182	5.2974	5.23406
GO:BP	GO:0010941	regulation of cell death	0.774431	2	395299	NM_204600.1	SOCS3	2.29933	4.94352	4.19297e-06	0.0119254	3.80823	4.98571	4.24909	3.98341	5.01329	3.53232	4.53471	3.48809	3.78378	6.40074	4.26784	4.96771	6.05164	4.73166	5.50882	5.1182	5.2974	5.23406
GO:BP	GO:0010605	negative regulation of macromolecule metabolic process	0.780203	4	395299	NM_204600.1	SOCS3	2.29933	4.94352	4.19297e-06	0.0119254	3.80823	4.98571	4.24909	3.98341	5.01329	3.53232	4.53471	3.48809	3.78378	6.40074	4.26784	4.96771	6.05164	4.73166	5.50882	5.1182	5.2974	5.23406
GO:BP	GO:0008152	metabolic process	0.78269	20	395299	NM_204600.1	SOCS3	2.29933	4.94352	4.19297e-06	0.0119254	3.80823	4.98571	4.24909	3.98341	5.01329	3.53232	4.53471	3.48809	3.78378	6.40074	4.26784	4.96771	6.05164	4.73166	5.50882	5.1182	5.2974	5.23406
GO:BP	GO:0009987	cellular process	0.788956	30	395299	NM_204600.1	SOCS3	2.29933	4.94352	4.19297e-06	0.0119254	3.80823	4.98571	4.24909	3.98341	5.01329	3.53232	4.53471	3.48809	3.78378	6.40074	4.26784	4.96771	6.05164	4.73166	5.50882	5.1182	5.2974	5.23406
GO:BP	GO:0006915	apoptotic process	0.808962	2	395299	NM_204600.1	SOCS3	2.29933	4.94352	4.19297e-06	0.0119254	3.80823	4.98571	4.24909	3.98341	5.01329	3.53232	4.53471	3.48809	3.78378	6.40074	4.26784	4.96771	6.05164	4.73166	5.50882	5.1182	5.2974	5.23406
GO:BP	GO:0012501	programmed cell death	0.821831	2	395299	NM_204600.1	SOCS3	2.29933	4.94352	4.19297e-06	0.0119254	3.80823	4.98571	4.24909	3.98341	5.01329	3.53232	4.53471	3.48809	3.78378	6.40074	4.26784	4.96771	6.05164	4.73166	5.50882	5.1182	5.2974	5.23406
GO:BP	GO:0045597	positive regulation of cell differentiation	0.826454	1	395299	NM_204600.1	SOCS3	2.29933	4.94352	4.19297e-06	0.0119254	3.80823	4.98571	4.24909	3.98341	5.01329	3.53232	4.53471	3.48809	3.78378	6.40074	4.26784	4.96771	6.05164	4.73166	5.50882	5.1182	5.2974	5.23406
GO:BP	GO:0032269	negative regulation of cellular protein metabolic process	0.842061	1	395299	NM_204600.1	SOCS3	2.29933	4.94352	4.19297e-06	0.0119254	3.80823	4.98571	4.24909	3.98341	5.01329	3.53232	4.53471	3.48809	3.78378	6.40074	4.26784	4.96771	6.05164	4.73166	5.50882	5.1182	5.2974	5.23406
GO:BP	GO:0008219	cell death	0.851098	2	395299	NM_204600.1	SOCS3	2.29933	4.94352	4.19297e-06	0.0119254	3.80823	4.98571	4.24909	3.98341	5.01329	3.53232	4.53471	3.48809	3.78378	6.40074	4.26784	4.96771	6.05164	4.73166	5.50882	5.1182	5.2974	5.23406
GO:BP	GO:0051248	negative regulation of protein metabolic process	0.851098	1	395299	NM_204600.1	SOCS3	2.29933	4.94352	4.19297e-06	0.0119254	3.80823	4.98571	4.24909	3.98341	5.01329	3.53232	4.53471	3.48809	3.78378	6.40074	4.26784	4.96771	6.05164	4.73166	5.50882	5.1182	5.2974	5.23406
GO:BP	GO:0001932	regulation of protein phosphorylation	0.873519	1	395299	NM_204600.1	SOCS3	2.29933	4.94352	4.19297e-06	0.0119254	3.80823	4.98571	4.24909	3.98341	5.01329	3.53232	4.53471	3.48809	3.78378	6.40074	4.26784	4.96771	6.05164	4.73166	5.50882	5.1182	5.2974	5.23406
GO:BP	GO:0016310	phosphorylation	0.891349	2	395299	NM_204600.1	SOCS3	2.29933	4.94352	4.19297e-06	0.0119254	3.80823	4.98571	4.24909	3.98341	5.01329	3.53232	4.53471	3.48809	3.78378	6.40074	4.26784	4.96771	6.05164	4.73166	5.50882	5.1182	5.2974	5.23406
GO:BP	GO:0007165	signal transduction	0.91104	7	395299	NM_204600.1	SOCS3	2.29933	4.94352	4.19297e-06	0.0119254	3.80823	4.98571	4.24909	3.98341	5.01329	3.53232	4.53471	3.48809	3.78378	6.40074	4.26784	4.96771	6.05164	4.73166	5.50882	5.1182	5.2974	5.23406
GO:BP	GO:0018193	peptidyl-amino acid modification	0.92776	1	395299	NM_204600.1	SOCS3	2.29933	4.94352	4.19297e-06	0.0119254	3.80823	4.98571	4.24909	3.98341	5.01329	3.53232	4.53471	3.48809	3.78378	6.40074	4.26784	4.96771	6.05164	4.73166	5.50882	5.1182	5.2974	5.23406
GO:BP	GO:0019222	regulation of metabolic process	0.931893	8	395299	NM_204600.1	SOCS3	2.29933	4.94352	4.19297e-06	0.0119254	3.80823	4.98571	4.24909	3.98341	5.01329	3.53232	4.53471	3.48809	3.78378	6.40074	4.26784	4.96771	6.05164	4.73166	5.50882	5.1182	5.2974	5.23406
GO:BP	GO:0065007	biological regulation	0.942712	17	395299	NM_204600.1	SOCS3	2.29933	4.94352	4.19297e-06	0.0119254	3.80823	4.98571	4.24909	3.98341	5.01329	3.53232	4.53471	3.48809	3.78378	6.40074	4.26784	4.96771	6.05164	4.73166	5.50882	5.1182	5.2974	5.23406
GO:BP	GO:0051171	regulation of nitrogen compound metabolic process	0.942712	6	395299	NM_204600.1	SOCS3	2.29933	4.94352	4.19297e-06	0.0119254	3.80823	4.98571	4.24909	3.98341	5.01329	3.53232	4.53471	3.48809	3.78378	6.40074	4.26784	4.96771	6.05164	4.73166	5.50882	5.1182	5.2974	5.23406
GO:BP	GO:0060255	regulation of macromolecule metabolic process	0.943455	7	395299	NM_204600.1	SOCS3	2.29933	4.94352	4.19297e-06	0.0119254	3.80823	4.98571	4.24909	3.98341	5.01329	3.53232	4.53471	3.48809	3.78378	6.40074	4.26784	4.96771	6.05164	4.73166	5.50882	5.1182	5.2974	5.23406
GO:BP	GO:0023052	signaling	0.948648	7	395299	NM_204600.1	SOCS3	2.29933	4.94352	4.19297e-06	0.0119254	3.80823	4.98571	4.24909	3.98341	5.01329	3.53232	4.53471	3.48809	3.78378	6.40074	4.26784	4.96771	6.05164	4.73166	5.50882	5.1182	5.2974	5.23406
GO:BP	GO:0080090	regulation of primary metabolic process	0.948648	6	395299	NM_204600.1	SOCS3	2.29933	4.94352	4.19297e-06	0.0119254	3.80823	4.98571	4.24909	3.98341	5.01329	3.53232	4.53471	3.48809	3.78378	6.40074	4.26784	4.96771	6.05164	4.73166	5.50882	5.1182	5.2974	5.23406
GO:BP	GO:0031399	regulation of protein modification process	0.948979	1	395299	NM_204600.1	SOCS3	2.29933	4.94352	4.19297e-06	0.0119254	3.80823	4.98571	4.24909	3.98341	5.01329	3.53232	4.53471	3.48809	3.78378	6.40074	4.26784	4.96771	6.05164	4.73166	5.50882	5.1182	5.2974	5.23406
GO:BP	GO:0044237	cellular metabolic process	0.948979	15	395299	NM_204600.1	SOCS3	2.29933	4.94352	4.19297e-06	0.0119254	3.80823	4.98571	4.24909	3.98341	5.01329	3.53232	4.53471	3.48809	3.78378	6.40074	4.26784	4.96771	6.05164	4.73166	5.50882	5.1182	5.2974	5.23406
GO:BP	GO:0007154	cell communication	0.950131	7	395299	NM_204600.1	SOCS3	2.29933	4.94352	4.19297e-06	0.0119254	3.80823	4.98571	4.24909	3.98341	5.01329	3.53232	4.53471	3.48809	3.78378	6.40074	4.26784	4.96771	6.05164	4.73166	5.50882	5.1182	5.2974	5.23406
GO:BP	GO:0031323	regulation of cellular metabolic process	0.955936	6	395299	NM_204600.1	SOCS3	2.29933	4.94352	4.19297e-06	0.0119254	3.80823	4.98571	4.24909	3.98341	5.01329	3.53232	4.53471	3.48809	3.78378	6.40074	4.26784	4.96771	6.05164	4.73166	5.50882	5.1182	5.2974	5.23406
GO:BP	GO:0071704	organic substance metabolic process	0.970222	16	395299	NM_204600.1	SOCS3	2.29933	4.94352	4.19297e-06	0.0119254	3.80823	4.98571	4.24909	3.98341	5.01329	3.53232	4.53471	3.48809	3.78378	6.40074	4.26784	4.96771	6.05164	4.73166	5.50882	5.1182	5.2974	5.23406
GO:BP	GO:0006468	protein phosphorylation	0.973552	1	395299	NM_204600.1	SOCS3	2.29933	4.94352	4.19297e-06	0.0119254	3.80823	4.98571	4.24909	3.98341	5.01329	3.53232	4.53471	3.48809	3.78378	6.40074	4.26784	4.96771	6.05164	4.73166	5.50882	5.1182	5.2974	5.23406
GO:BP	GO:1901564	organonitrogen compound metabolic process	0.982604	7	395299	NM_204600.1	SOCS3	2.29933	4.94352	4.19297e-06	0.0119254	3.80823	4.98571	4.24909	3.98341	5.01329	3.53232	4.53471	3.48809	3.78378	6.40074	4.26784	4.96771	6.05164	4.73166	5.50882	5.1182	5.2974	5.23406
GO:BP	GO:0044238	primary metabolic process	0.982604	14	395299	NM_204600.1	SOCS3	2.29933	4.94352	4.19297e-06	0.0119254	3.80823	4.98571	4.24909	3.98341	5.01329	3.53232	4.53471	3.48809	3.78378	6.40074	4.26784	4.96771	6.05164	4.73166	5.50882	5.1182	5.2974	5.23406
GO:BP	GO:0006796	phosphate-containing compound metabolic process	0.982864	2	395299	NM_204600.1	SOCS3	2.29933	4.94352	4.19297e-06	0.0119254	3.80823	4.98571	4.24909	3.98341	5.01329	3.53232	4.53471	3.48809	3.78378	6.40074	4.26784	4.96771	6.05164	4.73166	5.50882	5.1182	5.2974	5.23406
GO:BP	GO:0006793	phosphorus metabolic process	0.983021	2	395299	NM_204600.1	SOCS3	2.29933	4.94352	4.19297e-06	0.0119254	3.80823	4.98571	4.24909	3.98341	5.01329	3.53232	4.53471	3.48809	3.78378	6.40074	4.26784	4.96771	6.05164	4.73166	5.50882	5.1182	5.2974	5.23406
GO:BP	GO:0050794	regulation of cellular process	0.9844	13	395299	NM_204600.1	SOCS3	2.29933	4.94352	4.19297e-06	0.0119254	3.80823	4.98571	4.24909	3.98341	5.01329	3.53232	4.53471	3.48809	3.78378	6.40074	4.26784	4.96771	6.05164	4.73166	5.50882	5.1182	5.2974	5.23406
GO:BP	GO:0050789	regulation of biological process	0.985675	14	395299	NM_204600.1	SOCS3	2.29933	4.94352	4.19297e-06	0.0119254	3.80823	4.98571	4.24909	3.98341	5.01329	3.53232	4.53471	3.48809	3.78378	6.40074	4.26784	4.96771	6.05164	4.73166	5.50882	5.1182	5.2974	5.23406
GO:BP	GO:0032268	regulation of cellular protein metabolic process	0.985675	1	395299	NM_204600.1	SOCS3	2.29933	4.94352	4.19297e-06	0.0119254	3.80823	4.98571	4.24909	3.98341	5.01329	3.53232	4.53471	3.48809	3.78378	6.40074	4.26784	4.96771	6.05164	4.73166	5.50882	5.1182	5.2974	5.23406
GO:BP	GO:0019538	protein metabolic process	0.986645	5	395299	NM_204600.1	SOCS3	2.29933	4.94352	4.19297e-06	0.0119254	3.80823	4.98571	4.24909	3.98341	5.01329	3.53232	4.53471	3.48809	3.78378	6.40074	4.26784	4.96771	6.05164	4.73166	5.50882	5.1182	5.2974	5.23406
GO:BP	GO:0051246	regulation of protein metabolic process	0.990516	1	395299	NM_204600.1	SOCS3	2.29933	4.94352	4.19297e-06	0.0119254	3.80823	4.98571	4.24909	3.98341	5.01329	3.53232	4.53471	3.48809	3.78378	6.40074	4.26784	4.96771	6.05164	4.73166	5.50882	5.1182	5.2974	5.23406
GO:BP	GO:0006464	cellular protein modification process	0.995448	2	395299	NM_204600.1	SOCS3	2.29933	4.94352	4.19297e-06	0.0119254	3.80823	4.98571	4.24909	3.98341	5.01329	3.53232	4.53471	3.48809	3.78378	6.40074	4.26784	4.96771	6.05164	4.73166	5.50882	5.1182	5.2974	5.23406
GO:BP	GO:0044267	cellular protein metabolic process	0.995448	3	395299	NM_204600.1	SOCS3	2.29933	4.94352	4.19297e-06	0.0119254	3.80823	4.98571	4.24909	3.98341	5.01329	3.53232	4.53471	3.48809	3.78378	6.40074	4.26784	4.96771	6.05164	4.73166	5.50882	5.1182	5.2974	5.23406
GO:BP	GO:0006807	nitrogen compound metabolic process	0.995448	11	395299	NM_204600.1	SOCS3	2.29933	4.94352	4.19297e-06	0.0119254	3.80823	4.98571	4.24909	3.98341	5.01329	3.53232	4.53471	3.48809	3.78378	6.40074	4.26784	4.96771	6.05164	4.73166	5.50882	5.1182	5.2974	5.23406
GO:BP	GO:0036211	protein modification process	0.995448	2	395299	NM_204600.1	SOCS3	2.29933	4.94352	4.19297e-06	0.0119254	3.80823	4.98571	4.24909	3.98341	5.01329	3.53232	4.53471	3.48809	3.78378	6.40074	4.26784	4.96771	6.05164	4.73166	5.50882	5.1182	5.2974	5.23406
GO:BP	GO:0043170	macromolecule metabolic process	0.995448	11	395299	NM_204600.1	SOCS3	2.29933	4.94352	4.19297e-06	0.0119254	3.80823	4.98571	4.24909	3.98341	5.01329	3.53232	4.53471	3.48809	3.78378	6.40074	4.26784	4.96771	6.05164	4.73166	5.50882	5.1182	5.2974	5.23406
GO:BP	GO:0043412	macromolecule modification	0.995448	2	395299	NM_204600.1	SOCS3	2.29933	4.94352	4.19297e-06	0.0119254	3.80823	4.98571	4.24909	3.98341	5.01329	3.53232	4.53471	3.48809	3.78378	6.40074	4.26784	4.96771	6.05164	4.73166	5.50882	5.1182	5.2974	5.23406
GO:BP	GO:0008150	biological_process	0.995846	33	395299	NM_204600.1	SOCS3	2.29933	4.94352	4.19297e-06	0.0119254	3.80823	4.98571	4.24909	3.98341	5.01329	3.53232	4.53471	3.48809	3.78378	6.40074	4.26784	4.96771	6.05164	4.73166	5.50882	5.1182	5.2974	5.23406
GO:BP	GO:0044260	cellular macromolecule metabolic process	0.999089	3	395299	NM_204600.1	SOCS3	2.29933	4.94352	4.19297e-06	0.0119254	3.80823	4.98571	4.24909	3.98341	5.01329	3.53232	4.53471	3.48809	3.78378	6.40074	4.26784	4.96771	6.05164	4.73166	5.50882	5.1182	5.2974	5.23406
GO:MF	GO:0003674	molecular_function	1	35	395299	NM_204600.1	SOCS3	2.29933	4.94352	4.19297e-06	0.0119254	3.80823	4.98571	4.24909	3.98341	5.01329	3.53232	4.53471	3.48809	3.78378	6.40074	4.26784	4.96771	6.05164	4.73166	5.50882	5.1182	5.2974	5.23406
GO:CC	GO:0005576	extracellular region	0.000667118	11	395837	NM_204989.2,XM_040698724.1	FGG	2.46592	1.29272	0.00538915	0.623212	0.758382	1.13201	0.729527	1.80094	1.17034	1.29745	0.639647	0.700544	0.366886	3.01769	0.641273	2.40804	2.24003	0.689354	1.423	1.19343	1.93648	0.742006
GO:BP	GO:0051179	localization	0.0133693	20	395837	NM_204989.2,XM_040698724.1	FGG	2.46592	1.29272	0.00538915	0.623212	0.758382	1.13201	0.729527	1.80094	1.17034	1.29745	0.639647	0.700544	0.366886	3.01769	0.641273	2.40804	2.24003	0.689354	1.423	1.19343	1.93648	0.742006
GO:MF	GO:0005102	signaling receptor binding	0.0155596	8	395837	NM_204989.2,XM_040698724.1	FGG	2.46592	1.29272	0.00538915	0.623212	0.758382	1.13201	0.729527	1.80094	1.17034	1.29745	0.639647	0.700544	0.366886	3.01769	0.641273	2.40804	2.24003	0.689354	1.423	1.19343	1.93648	0.742006
GO:BP	GO:0032102	negative regulation of response to external stimulus	0.0308865	4	395837	NM_204989.2,XM_040698724.1	FGG	2.46592	1.29272	0.00538915	0.623212	0.758382	1.13201	0.729527	1.80094	1.17034	1.29745	0.639647	0.700544	0.366886	3.01769	0.641273	2.40804	2.24003	0.689354	1.423	1.19343	1.93648	0.742006
GO:CC	GO:0005615	extracellular space	0.0361257	7	395837	NM_204989.2,XM_040698724.1	FGG	2.46592	1.29272	0.00538915	0.623212	0.758382	1.13201	0.729527	1.80094	1.17034	1.29745	0.639647	0.700544	0.366886	3.01769	0.641273	2.40804	2.24003	0.689354	1.423	1.19343	1.93648	0.742006
GO:BP	GO:0070374	positive regulation of ERK1 and ERK2 cascade	0.0509081	3	395837	NM_204989.2,XM_040698724.1	FGG	2.46592	1.29272	0.00538915	0.623212	0.758382	1.13201	0.729527	1.80094	1.17034	1.29745	0.639647	0.700544	0.366886	3.01769	0.641273	2.40804	2.24003	0.689354	1.423	1.19343	1.93648	0.742006
GO:BP	GO:0001775	cell activation	0.0532479	6	395837	NM_204989.2,XM_040698724.1	FGG	2.46592	1.29272	0.00538915	0.623212	0.758382	1.13201	0.729527	1.80094	1.17034	1.29745	0.639647	0.700544	0.366886	3.01769	0.641273	2.40804	2.24003	0.689354	1.423	1.19343	1.93648	0.742006
GO:MF	GO:0005488	binding	0.067912	32	395837	NM_204989.2,XM_040698724.1	FGG	2.46592	1.29272	0.00538915	0.623212	0.758382	1.13201	0.729527	1.80094	1.17034	1.29745	0.639647	0.700544	0.366886	3.01769	0.641273	2.40804	2.24003	0.689354	1.423	1.19343	1.93648	0.742006
GO:BP	GO:0010817	regulation of hormone levels	0.0692052	4	395837	NM_204989.2,XM_040698724.1	FGG	2.46592	1.29272	0.00538915	0.623212	0.758382	1.13201	0.729527	1.80094	1.17034	1.29745	0.639647	0.700544	0.366886	3.01769	0.641273	2.40804	2.24003	0.689354	1.423	1.19343	1.93648	0.742006
GO:BP	GO:0042221	response to chemical	0.0712705	12	395837	NM_204989.2,XM_040698724.1	FGG	2.46592	1.29272	0.00538915	0.623212	0.758382	1.13201	0.729527	1.80094	1.17034	1.29745	0.639647	0.700544	0.366886	3.01769	0.641273	2.40804	2.24003	0.689354	1.423	1.19343	1.93648	0.742006
GO:BP	GO:0009605	response to external stimulus	0.072953	9	395837	NM_204989.2,XM_040698724.1	FGG	2.46592	1.29272	0.00538915	0.623212	0.758382	1.13201	0.729527	1.80094	1.17034	1.29745	0.639647	0.700544	0.366886	3.01769	0.641273	2.40804	2.24003	0.689354	1.423	1.19343	1.93648	0.742006
GO:BP	GO:0032101	regulation of response to external stimulus	0.0749055	5	395837	NM_204989.2,XM_040698724.1	FGG	2.46592	1.29272	0.00538915	0.623212	0.758382	1.13201	0.729527	1.80094	1.17034	1.29745	0.639647	0.700544	0.366886	3.01769	0.641273	2.40804	2.24003	0.689354	1.423	1.19343	1.93648	0.742006
GO:BP	GO:0043410	positive regulation of MAPK cascade	0.0759422	4	395837	NM_204989.2,XM_040698724.1	FGG	2.46592	1.29272	0.00538915	0.623212	0.758382	1.13201	0.729527	1.80094	1.17034	1.29745	0.639647	0.700544	0.366886	3.01769	0.641273	2.40804	2.24003	0.689354	1.423	1.19343	1.93648	0.742006
GO:BP	GO:0070372	regulation of ERK1 and ERK2 cascade	0.0886839	3	395837	NM_204989.2,XM_040698724.1	FGG	2.46592	1.29272	0.00538915	0.623212	0.758382	1.13201	0.729527	1.80094	1.17034	1.29745	0.639647	0.700544	0.366886	3.01769	0.641273	2.40804	2.24003	0.689354	1.423	1.19343	1.93648	0.742006
GO:BP	GO:0009914	hormone transport	0.097351	3	395837	NM_204989.2,XM_040698724.1	FGG	2.46592	1.29272	0.00538915	0.623212	0.758382	1.13201	0.729527	1.80094	1.17034	1.29745	0.639647	0.700544	0.366886	3.01769	0.641273	2.40804	2.24003	0.689354	1.423	1.19343	1.93648	0.742006
GO:BP	GO:0070371	ERK1 and ERK2 cascade	0.106113	3	395837	NM_204989.2,XM_040698724.1	FGG	2.46592	1.29272	0.00538915	0.623212	0.758382	1.13201	0.729527	1.80094	1.17034	1.29745	0.639647	0.700544	0.366886	3.01769	0.641273	2.40804	2.24003	0.689354	1.423	1.19343	1.93648	0.742006
GO:BP	GO:0042060	wound healing	0.133674	3	395837	NM_204989.2,XM_040698724.1	FGG	2.46592	1.29272	0.00538915	0.623212	0.758382	1.13201	0.729527	1.80094	1.17034	1.29745	0.639647	0.700544	0.366886	3.01769	0.641273	2.40804	2.24003	0.689354	1.423	1.19343	1.93648	0.742006
GO:BP	GO:0034116	positive regulation of heterotypic cell-cell adhesion	0.143601	1	395837	NM_204989.2,XM_040698724.1	FGG	2.46592	1.29272	0.00538915	0.623212	0.758382	1.13201	0.729527	1.80094	1.17034	1.29745	0.639647	0.700544	0.366886	3.01769	0.641273	2.40804	2.24003	0.689354	1.423	1.19343	1.93648	0.742006
GO:BP	GO:0043408	regulation of MAPK cascade	0.143601	4	395837	NM_204989.2,XM_040698724.1	FGG	2.46592	1.29272	0.00538915	0.623212	0.758382	1.13201	0.729527	1.80094	1.17034	1.29745	0.639647	0.700544	0.366886	3.01769	0.641273	2.40804	2.24003	0.689354	1.423	1.19343	1.93648	0.742006
GO:BP	GO:0006810	transport	0.149338	13	395837	NM_204989.2,XM_040698724.1	FGG	2.46592	1.29272	0.00538915	0.623212	0.758382	1.13201	0.729527	1.80094	1.17034	1.29745	0.639647	0.700544	0.366886	3.01769	0.641273	2.40804	2.24003	0.689354	1.423	1.19343	1.93648	0.742006
GO:BP	GO:0042730	fibrinolysis	0.156041	1	395837	NM_204989.2,XM_040698724.1	FGG	2.46592	1.29272	0.00538915	0.623212	0.758382	1.13201	0.729527	1.80094	1.17034	1.29745	0.639647	0.700544	0.366886	3.01769	0.641273	2.40804	2.24003	0.689354	1.423	1.19343	1.93648	0.742006
GO:MF	GO:0050839	cell adhesion molecule binding	0.161072	2	395837	NM_204989.2,XM_040698724.1	FGG	2.46592	1.29272	0.00538915	0.623212	0.758382	1.13201	0.729527	1.80094	1.17034	1.29745	0.639647	0.700544	0.366886	3.01769	0.641273	2.40804	2.24003	0.689354	1.423	1.19343	1.93648	0.742006
GO:BP	GO:0072378	blood coagulation, fibrin clot formation	0.167294	1	395837	NM_204989.2,XM_040698724.1	FGG	2.46592	1.29272	0.00538915	0.623212	0.758382	1.13201	0.729527	1.80094	1.17034	1.29745	0.639647	0.700544	0.366886	3.01769	0.641273	2.40804	2.24003	0.689354	1.423	1.19343	1.93648	0.742006
GO:BP	GO:0045907	positive regulation of vasoconstriction	0.167294	1	395837	NM_204989.2,XM_040698724.1	FGG	2.46592	1.29272	0.00538915	0.623212	0.758382	1.13201	0.729527	1.80094	1.17034	1.29745	0.639647	0.700544	0.366886	3.01769	0.641273	2.40804	2.24003	0.689354	1.423	1.19343	1.93648	0.742006
GO:CC	GO:0005577	fibrinogen complex	0.169835	1	395837	NM_204989.2,XM_040698724.1	FGG	2.46592	1.29272	0.00538915	0.623212	0.758382	1.13201	0.729527	1.80094	1.17034	1.29745	0.639647	0.700544	0.366886	3.01769	0.641273	2.40804	2.24003	0.689354	1.423	1.19343	1.93648	0.742006
GO:BP	GO:0051234	establishment of localization	0.170332	13	395837	NM_204989.2,XM_040698724.1	FGG	2.46592	1.29272	0.00538915	0.623212	0.758382	1.13201	0.729527	1.80094	1.17034	1.29745	0.639647	0.700544	0.366886	3.01769	0.641273	2.40804	2.24003	0.689354	1.423	1.19343	1.93648	0.742006
GO:BP	GO:0000165	MAPK cascade	0.170332	4	395837	NM_204989.2,XM_040698724.1	FGG	2.46592	1.29272	0.00538915	0.623212	0.758382	1.13201	0.729527	1.80094	1.17034	1.29745	0.639647	0.700544	0.366886	3.01769	0.641273	2.40804	2.24003	0.689354	1.423	1.19343	1.93648	0.742006
GO:BP	GO:0002791	regulation of peptide secretion	0.170332	2	395837	NM_204989.2,XM_040698724.1	FGG	2.46592	1.29272	0.00538915	0.623212	0.758382	1.13201	0.729527	1.80094	1.17034	1.29745	0.639647	0.700544	0.366886	3.01769	0.641273	2.40804	2.24003	0.689354	1.423	1.19343	1.93648	0.742006
GO:BP	GO:0090276	regulation of peptide hormone secretion	0.170332	2	395837	NM_204989.2,XM_040698724.1	FGG	2.46592	1.29272	0.00538915	0.623212	0.758382	1.13201	0.729527	1.80094	1.17034	1.29745	0.639647	0.700544	0.366886	3.01769	0.641273	2.40804	2.24003	0.689354	1.423	1.19343	1.93648	0.742006
GO:BP	GO:0090087	regulation of peptide transport	0.170332	2	395837	NM_204989.2,XM_040698724.1	FGG	2.46592	1.29272	0.00538915	0.623212	0.758382	1.13201	0.729527	1.80094	1.17034	1.29745	0.639647	0.700544	0.366886	3.01769	0.641273	2.40804	2.24003	0.689354	1.423	1.19343	1.93648	0.742006
GO:BP	GO:0009611	response to wounding	0.176709	3	395837	NM_204989.2,XM_040698724.1	FGG	2.46592	1.29272	0.00538915	0.623212	0.758382	1.13201	0.729527	1.80094	1.17034	1.29745	0.639647	0.700544	0.366886	3.01769	0.641273	2.40804	2.24003	0.689354	1.423	1.19343	1.93648	0.742006
GO:BP	GO:0006950	response to stress	0.177208	10	395837	NM_204989.2,XM_040698724.1	FGG	2.46592	1.29272	0.00538915	0.623212	0.758382	1.13201	0.729527	1.80094	1.17034	1.29745	0.639647	0.700544	0.366886	3.01769	0.641273	2.40804	2.24003	0.689354	1.423	1.19343	1.93648	0.742006
GO:BP	GO:0007596	blood coagulation	0.177208	2	395837	NM_204989.2,XM_040698724.1	FGG	2.46592	1.29272	0.00538915	0.623212	0.758382	1.13201	0.729527	1.80094	1.17034	1.29745	0.639647	0.700544	0.366886	3.01769	0.641273	2.40804	2.24003	0.689354	1.423	1.19343	1.93648	0.742006
GO:BP	GO:0072376	protein activation cascade	0.177208	1	395837	NM_204989.2,XM_040698724.1	FGG	2.46592	1.29272	0.00538915	0.623212	0.758382	1.13201	0.729527	1.80094	1.17034	1.29745	0.639647	0.700544	0.366886	3.01769	0.641273	2.40804	2.24003	0.689354	1.423	1.19343	1.93648	0.742006
GO:BP	GO:0050817	coagulation	0.181265	2	395837	NM_204989.2,XM_040698724.1	FGG	2.46592	1.29272	0.00538915	0.623212	0.758382	1.13201	0.729527	1.80094	1.17034	1.29745	0.639647	0.700544	0.366886	3.01769	0.641273	2.40804	2.24003	0.689354	1.423	1.19343	1.93648	0.742006
GO:BP	GO:0034114	regulation of heterotypic cell-cell adhesion	0.181265	1	395837	NM_204989.2,XM_040698724.1	FGG	2.46592	1.29272	0.00538915	0.623212	0.758382	1.13201	0.729527	1.80094	1.17034	1.29745	0.639647	0.700544	0.366886	3.01769	0.641273	2.40804	2.24003	0.689354	1.423	1.19343	1.93648	0.742006
GO:BP	GO:0080134	regulation of response to stress	0.181265	5	395837	NM_204989.2,XM_040698724.1	FGG	2.46592	1.29272	0.00538915	0.623212	0.758382	1.13201	0.729527	1.80094	1.17034	1.29745	0.639647	0.700544	0.366886	3.01769	0.641273	2.40804	2.24003	0.689354	1.423	1.19343	1.93648	0.742006
GO:BP	GO:0007599	hemostasis	0.181265	2	395837	NM_204989.2,XM_040698724.1	FGG	2.46592	1.29272	0.00538915	0.623212	0.758382	1.13201	0.729527	1.80094	1.17034	1.29745	0.639647	0.700544	0.366886	3.01769	0.641273	2.40804	2.24003	0.689354	1.423	1.19343	1.93648	0.742006
GO:BP	GO:0046883	regulation of hormone secretion	0.199424	2	395837	NM_204989.2,XM_040698724.1	FGG	2.46592	1.29272	0.00538915	0.623212	0.758382	1.13201	0.729527	1.80094	1.17034	1.29745	0.639647	0.700544	0.366886	3.01769	0.641273	2.40804	2.24003	0.689354	1.423	1.19343	1.93648	0.742006
GO:BP	GO:0031639	plasminogen activation	0.202192	1	395837	NM_204989.2,XM_040698724.1	FGG	2.46592	1.29272	0.00538915	0.623212	0.758382	1.13201	0.729527	1.80094	1.17034	1.29745	0.639647	0.700544	0.366886	3.01769	0.641273	2.40804	2.24003	0.689354	1.423	1.19343	1.93648	0.742006
GO:BP	GO:0030072	peptide hormone secretion	0.205784	2	395837	NM_204989.2,XM_040698724.1	FGG	2.46592	1.29272	0.00538915	0.623212	0.758382	1.13201	0.729527	1.80094	1.17034	1.29745	0.639647	0.700544	0.366886	3.01769	0.641273	2.40804	2.24003	0.689354	1.423	1.19343	1.93648	0.742006
GO:BP	GO:0002790	peptide secretion	0.210401	2	395837	NM_204989.2,XM_040698724.1	FGG	2.46592	1.29272	0.00538915	0.623212	0.758382	1.13201	0.729527	1.80094	1.17034	1.29745	0.639647	0.700544	0.366886	3.01769	0.641273	2.40804	2.24003	0.689354	1.423	1.19343	1.93648	0.742006
GO:BP	GO:0050708	regulation of protein secretion	0.214174	2	395837	NM_204989.2,XM_040698724.1	FGG	2.46592	1.29272	0.00538915	0.623212	0.758382	1.13201	0.729527	1.80094	1.17034	1.29745	0.639647	0.700544	0.366886	3.01769	0.641273	2.40804	2.24003	0.689354	1.423	1.19343	1.93648	0.742006
GO:BP	GO:2000352	negative regulation of endothelial cell apoptotic process	0.227635	1	395837	NM_204989.2,XM_040698724.1	FGG	2.46592	1.29272	0.00538915	0.623212	0.758382	1.13201	0.729527	1.80094	1.17034	1.29745	0.639647	0.700544	0.366886	3.01769	0.641273	2.40804	2.24003	0.689354	1.423	1.19343	1.93648	0.742006
GO:BP	GO:0030195	negative regulation of blood coagulation	0.227915	1	395837	NM_204989.2,XM_040698724.1	FGG	2.46592	1.29272	0.00538915	0.623212	0.758382	1.13201	0.729527	1.80094	1.17034	1.29745	0.639647	0.700544	0.366886	3.01769	0.641273	2.40804	2.24003	0.689354	1.423	1.19343	1.93648	0.742006
GO:BP	GO:0015833	peptide transport	0.227915	2	395837	NM_204989.2,XM_040698724.1	FGG	2.46592	1.29272	0.00538915	0.623212	0.758382	1.13201	0.729527	1.80094	1.17034	1.29745	0.639647	0.700544	0.366886	3.01769	0.641273	2.40804	2.24003	0.689354	1.423	1.19343	1.93648	0.742006
GO:BP	GO:1902042	negative regulation of extrinsic apoptotic signaling pathway via death domain receptors	0.227915	1	395837	NM_204989.2,XM_040698724.1	FGG	2.46592	1.29272	0.00538915	0.623212	0.758382	1.13201	0.729527	1.80094	1.17034	1.29745	0.639647	0.700544	0.366886	3.01769	0.641273	2.40804	2.24003	0.689354	1.423	1.19343	1.93648	0.742006
GO:BP	GO:1900047	negative regulation of hemostasis	0.227915	1	395837	NM_204989.2,XM_040698724.1	FGG	2.46592	1.29272	0.00538915	0.623212	0.758382	1.13201	0.729527	1.80094	1.17034	1.29745	0.639647	0.700544	0.366886	3.01769	0.641273	2.40804	2.24003	0.689354	1.423	1.19343	1.93648	0.742006
GO:BP	GO:1902533	positive regulation of intracellular signal transduction	0.227915	4	395837	NM_204989.2,XM_040698724.1	FGG	2.46592	1.29272	0.00538915	0.623212	0.758382	1.13201	0.729527	1.80094	1.17034	1.29745	0.639647	0.700544	0.366886	3.01769	0.641273	2.40804	2.24003	0.689354	1.423	1.19343	1.93648	0.742006
GO:BP	GO:0050819	negative regulation of coagulation	0.236171	1	395837	NM_204989.2,XM_040698724.1	FGG	2.46592	1.29272	0.00538915	0.623212	0.758382	1.13201	0.729527	1.80094	1.17034	1.29745	0.639647	0.700544	0.366886	3.01769	0.641273	2.40804	2.24003	0.689354	1.423	1.19343	1.93648	0.742006
GO:BP	GO:0050878	regulation of body fluid levels	0.238656	2	395837	NM_204989.2,XM_040698724.1	FGG	2.46592	1.29272	0.00538915	0.623212	0.758382	1.13201	0.729527	1.80094	1.17034	1.29745	0.639647	0.700544	0.366886	3.01769	0.641273	2.40804	2.24003	0.689354	1.423	1.19343	1.93648	0.742006
GO:BP	GO:0046879	hormone secretion	0.242832	2	395837	NM_204989.2,XM_040698724.1	FGG	2.46592	1.29272	0.00538915	0.623212	0.758382	1.13201	0.729527	1.80094	1.17034	1.29745	0.639647	0.700544	0.366886	3.01769	0.641273	2.40804	2.24003	0.689354	1.423	1.19343	1.93648	0.742006
GO:BP	GO:0034113	heterotypic cell-cell adhesion	0.242832	1	395837	NM_204989.2,XM_040698724.1	FGG	2.46592	1.29272	0.00538915	0.623212	0.758382	1.13201	0.729527	1.80094	1.17034	1.29745	0.639647	0.700544	0.366886	3.01769	0.641273	2.40804	2.24003	0.689354	1.423	1.19343	1.93648	0.742006
GO:BP	GO:0019229	regulation of vasoconstriction	0.243027	1	395837	NM_204989.2,XM_040698724.1	FGG	2.46592	1.29272	0.00538915	0.623212	0.758382	1.13201	0.729527	1.80094	1.17034	1.29745	0.639647	0.700544	0.366886	3.01769	0.641273	2.40804	2.24003	0.689354	1.423	1.19343	1.93648	0.742006
GO:BP	GO:0070527	platelet aggregation	0.243027	1	395837	NM_204989.2,XM_040698724.1	FGG	2.46592	1.29272	0.00538915	0.623212	0.758382	1.13201	0.729527	1.80094	1.17034	1.29745	0.639647	0.700544	0.366886	3.01769	0.641273	2.40804	2.24003	0.689354	1.423	1.19343	1.93648	0.742006
GO:BP	GO:0042886	amide transport	0.24478	2	395837	NM_204989.2,XM_040698724.1	FGG	2.46592	1.29272	0.00538915	0.623212	0.758382	1.13201	0.729527	1.80094	1.17034	1.29745	0.639647	0.700544	0.366886	3.01769	0.641273	2.40804	2.24003	0.689354	1.423	1.19343	1.93648	0.742006
GO:BP	GO:1904036	negative regulation of epithelial cell apoptotic process	0.24721	1	395837	NM_204989.2,XM_040698724.1	FGG	2.46592	1.29272	0.00538915	0.623212	0.758382	1.13201	0.729527	1.80094	1.17034	1.29745	0.639647	0.700544	0.366886	3.01769	0.641273	2.40804	2.24003	0.689354	1.423	1.19343	1.93648	0.742006
GO:BP	GO:2000351	regulation of endothelial cell apoptotic process	0.252166	1	395837	NM_204989.2,XM_040698724.1	FGG	2.46592	1.29272	0.00538915	0.623212	0.758382	1.13201	0.729527	1.80094	1.17034	1.29745	0.639647	0.700544	0.366886	3.01769	0.641273	2.40804	2.24003	0.689354	1.423	1.19343	1.93648	0.742006
GO:BP	GO:0009306	protein secretion	0.261309	2	395837	NM_204989.2,XM_040698724.1	FGG	2.46592	1.29272	0.00538915	0.623212	0.758382	1.13201	0.729527	1.80094	1.17034	1.29745	0.639647	0.700544	0.366886	3.01769	0.641273	2.40804	2.24003	0.689354	1.423	1.19343	1.93648	0.742006
GO:BP	GO:0035592	establishment of protein localization to extracellular region	0.261309	2	395837	NM_204989.2,XM_040698724.1	FGG	2.46592	1.29272	0.00538915	0.623212	0.758382	1.13201	0.729527	1.80094	1.17034	1.29745	0.639647	0.700544	0.366886	3.01769	0.641273	2.40804	2.24003	0.689354	1.423	1.19343	1.93648	0.742006
GO:BP	GO:0072577	endothelial cell apoptotic process	0.261309	1	395837	NM_204989.2,XM_040698724.1	FGG	2.46592	1.29272	0.00538915	0.623212	0.758382	1.13201	0.729527	1.80094	1.17034	1.29745	0.639647	0.700544	0.366886	3.01769	0.641273	2.40804	2.24003	0.689354	1.423	1.19343	1.93648	0.742006
GO:BP	GO:0071692	protein localization to extracellular region	0.269792	2	395837	NM_204989.2,XM_040698724.1	FGG	2.46592	1.29272	0.00538915	0.623212	0.758382	1.13201	0.729527	1.80094	1.17034	1.29745	0.639647	0.700544	0.366886	3.01769	0.641273	2.40804	2.24003	0.689354	1.423	1.19343	1.93648	0.742006
GO:BP	GO:1902041	regulation of extrinsic apoptotic signaling pathway via death domain receptors	0.274083	1	395837	NM_204989.2,XM_040698724.1	FGG	2.46592	1.29272	0.00538915	0.623212	0.758382	1.13201	0.729527	1.80094	1.17034	1.29745	0.639647	0.700544	0.366886	3.01769	0.641273	2.40804	2.24003	0.689354	1.423	1.19343	1.93648	0.742006
GO:BP	GO:0006887	exocytosis	0.274083	2	395837	NM_204989.2,XM_040698724.1	FGG	2.46592	1.29272	0.00538915	0.623212	0.758382	1.13201	0.729527	1.80094	1.17034	1.29745	0.639647	0.700544	0.366886	3.01769	0.641273	2.40804	2.24003	0.689354	1.423	1.19343	1.93648	0.742006
GO:BP	GO:0030193	regulation of blood coagulation	0.279623	1	395837	NM_204989.2,XM_040698724.1	FGG	2.46592	1.29272	0.00538915	0.623212	0.758382	1.13201	0.729527	1.80094	1.17034	1.29745	0.639647	0.700544	0.366886	3.01769	0.641273	2.40804	2.24003	0.689354	1.423	1.19343	1.93648	0.742006
GO:BP	GO:1900046	regulation of hemostasis	0.280595	1	395837	NM_204989.2,XM_040698724.1	FGG	2.46592	1.29272	0.00538915	0.623212	0.758382	1.13201	0.729527	1.80094	1.17034	1.29745	0.639647	0.700544	0.366886	3.01769	0.641273	2.40804	2.24003	0.689354	1.423	1.19343	1.93648	0.742006
GO:BP	GO:0061045	negative regulation of wound healing	0.280595	1	395837	NM_204989.2,XM_040698724.1	FGG	2.46592	1.29272	0.00538915	0.623212	0.758382	1.13201	0.729527	1.80094	1.17034	1.29745	0.639647	0.700544	0.366886	3.01769	0.641273	2.40804	2.24003	0.689354	1.423	1.19343	1.93648	0.742006
GO:BP	GO:0032940	secretion by cell	0.282176	3	395837	NM_204989.2,XM_040698724.1	FGG	2.46592	1.29272	0.00538915	0.623212	0.758382	1.13201	0.729527	1.80094	1.17034	1.29745	0.639647	0.700544	0.366886	3.01769	0.641273	2.40804	2.24003	0.689354	1.423	1.19343	1.93648	0.742006
GO:BP	GO:0050818	regulation of coagulation	0.283358	1	395837	NM_204989.2,XM_040698724.1	FGG	2.46592	1.29272	0.00538915	0.623212	0.758382	1.13201	0.729527	1.80094	1.17034	1.29745	0.639647	0.700544	0.366886	3.01769	0.641273	2.40804	2.24003	0.689354	1.423	1.19343	1.93648	0.742006
GO:BP	GO:0034109	homotypic cell-cell adhesion	0.283358	1	395837	NM_204989.2,XM_040698724.1	FGG	2.46592	1.29272	0.00538915	0.623212	0.758382	1.13201	0.729527	1.80094	1.17034	1.29745	0.639647	0.700544	0.366886	3.01769	0.641273	2.40804	2.24003	0.689354	1.423	1.19343	1.93648	0.742006
GO:BP	GO:0045921	positive regulation of exocytosis	0.288511	1	395837	NM_204989.2,XM_040698724.1	FGG	2.46592	1.29272	0.00538915	0.623212	0.758382	1.13201	0.729527	1.80094	1.17034	1.29745	0.639647	0.700544	0.366886	3.01769	0.641273	2.40804	2.24003	0.689354	1.423	1.19343	1.93648	0.742006
GO:BP	GO:1902531	regulation of intracellular signal transduction	0.290142	5	395837	NM_204989.2,XM_040698724.1	FGG	2.46592	1.29272	0.00538915	0.623212	0.758382	1.13201	0.729527	1.80094	1.17034	1.29745	0.639647	0.700544	0.366886	3.01769	0.641273	2.40804	2.24003	0.689354	1.423	1.19343	1.93648	0.742006
GO:BP	GO:1904035	regulation of epithelial cell apoptotic process	0.290632	1	395837	NM_204989.2,XM_040698724.1	FGG	2.46592	1.29272	0.00538915	0.623212	0.758382	1.13201	0.729527	1.80094	1.17034	1.29745	0.639647	0.700544	0.366886	3.01769	0.641273	2.40804	2.24003	0.689354	1.423	1.19343	1.93648	0.742006
GO:BP	GO:0042310	vasoconstriction	0.294671	1	395837	NM_204989.2,XM_040698724.1	FGG	2.46592	1.29272	0.00538915	0.623212	0.758382	1.13201	0.729527	1.80094	1.17034	1.29745	0.639647	0.700544	0.366886	3.01769	0.641273	2.40804	2.24003	0.689354	1.423	1.19343	1.93648	0.742006
GO:CC	GO:0031091	platelet alpha granule	0.299844	1	395837	NM_204989.2,XM_040698724.1	FGG	2.46592	1.29272	0.00538915	0.623212	0.758382	1.13201	0.729527	1.80094	1.17034	1.29745	0.639647	0.700544	0.366886	3.01769	0.641273	2.40804	2.24003	0.689354	1.423	1.19343	1.93648	0.742006
GO:BP	GO:1903035	negative regulation of response to wounding	0.302484	1	395837	NM_204989.2,XM_040698724.1	FGG	2.46592	1.29272	0.00538915	0.623212	0.758382	1.13201	0.729527	1.80094	1.17034	1.29745	0.639647	0.700544	0.366886	3.01769	0.641273	2.40804	2.24003	0.689354	1.423	1.19343	1.93648	0.742006
GO:BP	GO:0002793	positive regulation of peptide secretion	0.302484	1	395837	NM_204989.2,XM_040698724.1	FGG	2.46592	1.29272	0.00538915	0.623212	0.758382	1.13201	0.729527	1.80094	1.17034	1.29745	0.639647	0.700544	0.366886	3.01769	0.641273	2.40804	2.24003	0.689354	1.423	1.19343	1.93648	0.742006
GO:BP	GO:0090277	positive regulation of peptide hormone secretion	0.302484	1	395837	NM_204989.2,XM_040698724.1	FGG	2.46592	1.29272	0.00538915	0.623212	0.758382	1.13201	0.729527	1.80094	1.17034	1.29745	0.639647	0.700544	0.366886	3.01769	0.641273	2.40804	2.24003	0.689354	1.423	1.19343	1.93648	0.742006
GO:BP	GO:0140352	export from cell	0.30601	3	395837	NM_204989.2,XM_040698724.1	FGG	2.46592	1.29272	0.00538915	0.623212	0.758382	1.13201	0.729527	1.80094	1.17034	1.29745	0.639647	0.700544	0.366886	3.01769	0.641273	2.40804	2.24003	0.689354	1.423	1.19343	1.93648	0.742006
GO:BP	GO:0030168	platelet activation	0.31268	1	395837	NM_204989.2,XM_040698724.1	FGG	2.46592	1.29272	0.00538915	0.623212	0.758382	1.13201	0.729527	1.80094	1.17034	1.29745	0.639647	0.700544	0.366886	3.01769	0.641273	2.40804	2.24003	0.689354	1.423	1.19343	1.93648	0.742006
GO:BP	GO:0045785	positive regulation of cell adhesion	0.314579	2	395837	NM_204989.2,XM_040698724.1	FGG	2.46592	1.29272	0.00538915	0.623212	0.758382	1.13201	0.729527	1.80094	1.17034	1.29745	0.639647	0.700544	0.366886	3.01769	0.641273	2.40804	2.24003	0.689354	1.423	1.19343	1.93648	0.742006
GO:BP	GO:0046903	secretion	0.320837	3	395837	NM_204989.2,XM_040698724.1	FGG	2.46592	1.29272	0.00538915	0.623212	0.758382	1.13201	0.729527	1.80094	1.17034	1.29745	0.639647	0.700544	0.366886	3.01769	0.641273	2.40804	2.24003	0.689354	1.423	1.19343	1.93648	0.742006
GO:BP	GO:0008625	extrinsic apoptotic signaling pathway via death domain receptors	0.320837	1	395837	NM_204989.2,XM_040698724.1	FGG	2.46592	1.29272	0.00538915	0.623212	0.758382	1.13201	0.729527	1.80094	1.17034	1.29745	0.639647	0.700544	0.366886	3.01769	0.641273	2.40804	2.24003	0.689354	1.423	1.19343	1.93648	0.742006
GO:BP	GO:0031638	zymogen activation	0.320837	1	395837	NM_204989.2,XM_040698724.1	FGG	2.46592	1.29272	0.00538915	0.623212	0.758382	1.13201	0.729527	1.80094	1.17034	1.29745	0.639647	0.700544	0.366886	3.01769	0.641273	2.40804	2.24003	0.689354	1.423	1.19343	1.93648	0.742006
GO:BP	GO:0023061	signal release	0.32836	2	395837	NM_204989.2,XM_040698724.1	FGG	2.46592	1.29272	0.00538915	0.623212	0.758382	1.13201	0.729527	1.80094	1.17034	1.29745	0.639647	0.700544	0.366886	3.01769	0.641273	2.40804	2.24003	0.689354	1.423	1.19343	1.93648	0.742006
GO:BP	GO:0046887	positive regulation of hormone secretion	0.335154	1	395837	NM_204989.2,XM_040698724.1	FGG	2.46592	1.29272	0.00538915	0.623212	0.758382	1.13201	0.729527	1.80094	1.17034	1.29745	0.639647	0.700544	0.366886	3.01769	0.641273	2.40804	2.24003	0.689354	1.423	1.19343	1.93648	0.742006
GO:BP	GO:1904019	epithelial cell apoptotic process	0.338012	1	395837	NM_204989.2,XM_040698724.1	FGG	2.46592	1.29272	0.00538915	0.623212	0.758382	1.13201	0.729527	1.80094	1.17034	1.29745	0.639647	0.700544	0.366886	3.01769	0.641273	2.40804	2.24003	0.689354	1.423	1.19343	1.93648	0.742006
GO:BP	GO:2001237	negative regulation of extrinsic apoptotic signaling pathway	0.338467	1	395837	NM_204989.2,XM_040698724.1	FGG	2.46592	1.29272	0.00538915	0.623212	0.758382	1.13201	0.729527	1.80094	1.17034	1.29745	0.639647	0.700544	0.366886	3.01769	0.641273	2.40804	2.24003	0.689354	1.423	1.19343	1.93648	0.742006
GO:BP	GO:0050714	positive regulation of protein secretion	0.340863	1	395837	NM_204989.2,XM_040698724.1	FGG	2.46592	1.29272	0.00538915	0.623212	0.758382	1.13201	0.729527	1.80094	1.17034	1.29745	0.639647	0.700544	0.366886	3.01769	0.641273	2.40804	2.24003	0.689354	1.423	1.19343	1.93648	0.742006
GO:BP	GO:0051592	response to calcium ion	0.345542	1	395837	NM_204989.2,XM_040698724.1	FGG	2.46592	1.29272	0.00538915	0.623212	0.758382	1.13201	0.729527	1.80094	1.17034	1.29745	0.639647	0.700544	0.366886	3.01769	0.641273	2.40804	2.24003	0.689354	1.423	1.19343	1.93648	0.742006
GO:BP	GO:0051223	regulation of protein transport	0.347461	2	395837	NM_204989.2,XM_040698724.1	FGG	2.46592	1.29272	0.00538915	0.623212	0.758382	1.13201	0.729527	1.80094	1.17034	1.29745	0.639647	0.700544	0.366886	3.01769	0.641273	2.40804	2.24003	0.689354	1.423	1.19343	1.93648	0.742006
GO:CC	GO:0030141	secretory granule	0.350723	2	395837	NM_204989.2,XM_040698724.1	FGG	2.46592	1.29272	0.00538915	0.623212	0.758382	1.13201	0.729527	1.80094	1.17034	1.29745	0.639647	0.700544	0.366886	3.01769	0.641273	2.40804	2.24003	0.689354	1.423	1.19343	1.93648	0.742006
GO:BP	GO:0065008	regulation of biological quality	0.350846	8	395837	NM_204989.2,XM_040698724.1	FGG	2.46592	1.29272	0.00538915	0.623212	0.758382	1.13201	0.729527	1.80094	1.17034	1.29745	0.639647	0.700544	0.366886	3.01769	0.641273	2.40804	2.24003	0.689354	1.423	1.19343	1.93648	0.742006
GO:BP	GO:1903530	regulation of secretion by cell	0.356703	2	395837	NM_204989.2,XM_040698724.1	FGG	2.46592	1.29272	0.00538915	0.623212	0.758382	1.13201	0.729527	1.80094	1.17034	1.29745	0.639647	0.700544	0.366886	3.01769	0.641273	2.40804	2.24003	0.689354	1.423	1.19343	1.93648	0.742006
GO:BP	GO:0070201	regulation of establishment of protein localization	0.361664	2	395837	NM_204989.2,XM_040698724.1	FGG	2.46592	1.29272	0.00538915	0.623212	0.758382	1.13201	0.729527	1.80094	1.17034	1.29745	0.639647	0.700544	0.366886	3.01769	0.641273	2.40804	2.24003	0.689354	1.423	1.19343	1.93648	0.742006
GO:BP	GO:0061041	regulation of wound healing	0.361664	1	395837	NM_204989.2,XM_040698724.1	FGG	2.46592	1.29272	0.00538915	0.623212	0.758382	1.13201	0.729527	1.80094	1.17034	1.29745	0.639647	0.700544	0.366886	3.01769	0.641273	2.40804	2.24003	0.689354	1.423	1.19343	1.93648	0.742006
GO:BP	GO:0097746	blood vessel diameter maintenance	0.362038	1	395837	NM_204989.2,XM_040698724.1	FGG	2.46592	1.29272	0.00538915	0.623212	0.758382	1.13201	0.729527	1.80094	1.17034	1.29745	0.639647	0.700544	0.366886	3.01769	0.641273	2.40804	2.24003	0.689354	1.423	1.19343	1.93648	0.742006
GO:BP	GO:0035296	regulation of tube diameter	0.362038	1	395837	NM_204989.2,XM_040698724.1	FGG	2.46592	1.29272	0.00538915	0.623212	0.758382	1.13201	0.729527	1.80094	1.17034	1.29745	0.639647	0.700544	0.366886	3.01769	0.641273	2.40804	2.24003	0.689354	1.423	1.19343	1.93648	0.742006
GO:BP	GO:0035150	regulation of tube size	0.364213	1	395837	NM_204989.2,XM_040698724.1	FGG	2.46592	1.29272	0.00538915	0.623212	0.758382	1.13201	0.729527	1.80094	1.17034	1.29745	0.639647	0.700544	0.366886	3.01769	0.641273	2.40804	2.24003	0.689354	1.423	1.19343	1.93648	0.742006
GO:BP	GO:0051046	regulation of secretion	0.372886	2	395837	NM_204989.2,XM_040698724.1	FGG	2.46592	1.29272	0.00538915	0.623212	0.758382	1.13201	0.729527	1.80094	1.17034	1.29745	0.639647	0.700544	0.366886	3.01769	0.641273	2.40804	2.24003	0.689354	1.423	1.19343	1.93648	0.742006
GO:BP	GO:0009967	positive regulation of signal transduction	0.376163	4	395837	NM_204989.2,XM_040698724.1	FGG	2.46592	1.29272	0.00538915	0.623212	0.758382	1.13201	0.729527	1.80094	1.17034	1.29745	0.639647	0.700544	0.366886	3.01769	0.641273	2.40804	2.24003	0.689354	1.423	1.19343	1.93648	0.742006
GO:BP	GO:1903034	regulation of response to wounding	0.381799	1	395837	NM_204989.2,XM_040698724.1	FGG	2.46592	1.29272	0.00538915	0.623212	0.758382	1.13201	0.729527	1.80094	1.17034	1.29745	0.639647	0.700544	0.366886	3.01769	0.641273	2.40804	2.24003	0.689354	1.423	1.19343	1.93648	0.742006
GO:BP	GO:2001236	regulation of extrinsic apoptotic signaling pathway	0.401044	1	395837	NM_204989.2,XM_040698724.1	FGG	2.46592	1.29272	0.00538915	0.623212	0.758382	1.13201	0.729527	1.80094	1.17034	1.29745	0.639647	0.700544	0.366886	3.01769	0.641273	2.40804	2.24003	0.689354	1.423	1.19343	1.93648	0.742006
GO:BP	GO:0048585	negative regulation of response to stimulus	0.401213	4	395837	NM_204989.2,XM_040698724.1	FGG	2.46592	1.29272	0.00538915	0.623212	0.758382	1.13201	0.729527	1.80094	1.17034	1.29745	0.639647	0.700544	0.366886	3.01769	0.641273	2.40804	2.24003	0.689354	1.423	1.19343	1.93648	0.742006
GO:BP	GO:0003018	vascular process in circulatory system	0.402595	1	395837	NM_204989.2,XM_040698724.1	FGG	2.46592	1.29272	0.00538915	0.623212	0.758382	1.13201	0.729527	1.80094	1.17034	1.29745	0.639647	0.700544	0.366886	3.01769	0.641273	2.40804	2.24003	0.689354	1.423	1.19343	1.93648	0.742006
GO:BP	GO:0007166	cell surface receptor signaling pathway	0.414796	6	395837	NM_204989.2,XM_040698724.1	FGG	2.46592	1.29272	0.00538915	0.623212	0.758382	1.13201	0.729527	1.80094	1.17034	1.29745	0.639647	0.700544	0.366886	3.01769	0.641273	2.40804	2.24003	0.689354	1.423	1.19343	1.93648	0.742006
GO:BP	GO:0048584	positive regulation of response to stimulus	0.415312	5	395837	NM_204989.2,XM_040698724.1	FGG	2.46592	1.29272	0.00538915	0.623212	0.758382	1.13201	0.729527	1.80094	1.17034	1.29745	0.639647	0.700544	0.366886	3.01769	0.641273	2.40804	2.24003	0.689354	1.423	1.19343	1.93648	0.742006
GO:BP	GO:0048583	regulation of response to stimulus	0.416685	8	395837	NM_204989.2,XM_040698724.1	FGG	2.46592	1.29272	0.00538915	0.623212	0.758382	1.13201	0.729527	1.80094	1.17034	1.29745	0.639647	0.700544	0.366886	3.01769	0.641273	2.40804	2.24003	0.689354	1.423	1.19343	1.93648	0.742006
GO:BP	GO:0017157	regulation of exocytosis	0.418735	1	395837	NM_204989.2,XM_040698724.1	FGG	2.46592	1.29272	0.00538915	0.623212	0.758382	1.13201	0.729527	1.80094	1.17034	1.29745	0.639647	0.700544	0.366886	3.01769	0.641273	2.40804	2.24003	0.689354	1.423	1.19343	1.93648	0.742006
GO:BP	GO:0035556	intracellular signal transduction	0.42076	6	395837	NM_204989.2,XM_040698724.1	FGG	2.46592	1.29272	0.00538915	0.623212	0.758382	1.13201	0.729527	1.80094	1.17034	1.29745	0.639647	0.700544	0.366886	3.01769	0.641273	2.40804	2.24003	0.689354	1.423	1.19343	1.93648	0.742006
GO:BP	GO:0010647	positive regulation of cell communication	0.422525	4	395837	NM_204989.2,XM_040698724.1	FGG	2.46592	1.29272	0.00538915	0.623212	0.758382	1.13201	0.729527	1.80094	1.17034	1.29745	0.639647	0.700544	0.366886	3.01769	0.641273	2.40804	2.24003	0.689354	1.423	1.19343	1.93648	0.742006
GO:BP	GO:0023056	positive regulation of signaling	0.425666	4	395837	NM_204989.2,XM_040698724.1	FGG	2.46592	1.29272	0.00538915	0.623212	0.758382	1.13201	0.729527	1.80094	1.17034	1.29745	0.639647	0.700544	0.366886	3.01769	0.641273	2.40804	2.24003	0.689354	1.423	1.19343	1.93648	0.742006
GO:BP	GO:1903522	regulation of blood circulation	0.454897	1	395837	NM_204989.2,XM_040698724.1	FGG	2.46592	1.29272	0.00538915	0.623212	0.758382	1.13201	0.729527	1.80094	1.17034	1.29745	0.639647	0.700544	0.366886	3.01769	0.641273	2.40804	2.24003	0.689354	1.423	1.19343	1.93648	0.742006
GO:BP	GO:0022409	positive regulation of cell-cell adhesion	0.458859	1	395837	NM_204989.2,XM_040698724.1	FGG	2.46592	1.29272	0.00538915	0.623212	0.758382	1.13201	0.729527	1.80094	1.17034	1.29745	0.639647	0.700544	0.366886	3.01769	0.641273	2.40804	2.24003	0.689354	1.423	1.19343	1.93648	0.742006
GO:BP	GO:1903532	positive regulation of secretion by cell	0.46507	1	395837	NM_204989.2,XM_040698724.1	FGG	2.46592	1.29272	0.00538915	0.623212	0.758382	1.13201	0.729527	1.80094	1.17034	1.29745	0.639647	0.700544	0.366886	3.01769	0.641273	2.40804	2.24003	0.689354	1.423	1.19343	1.93648	0.742006
GO:BP	GO:0030155	regulation of cell adhesion	0.465542	2	395837	NM_204989.2,XM_040698724.1	FGG	2.46592	1.29272	0.00538915	0.623212	0.758382	1.13201	0.729527	1.80094	1.17034	1.29745	0.639647	0.700544	0.366886	3.01769	0.641273	2.40804	2.24003	0.689354	1.423	1.19343	1.93648	0.742006
GO:BP	GO:0048523	negative regulation of cellular process	0.46634	9	395837	NM_204989.2,XM_040698724.1	FGG	2.46592	1.29272	0.00538915	0.623212	0.758382	1.13201	0.729527	1.80094	1.17034	1.29745	0.639647	0.700544	0.366886	3.01769	0.641273	2.40804	2.24003	0.689354	1.423	1.19343	1.93648	0.742006
GO:BP	GO:0009966	regulation of signal transduction	0.46634	6	395837	NM_204989.2,XM_040698724.1	FGG	2.46592	1.29272	0.00538915	0.623212	0.758382	1.13201	0.729527	1.80094	1.17034	1.29745	0.639647	0.700544	0.366886	3.01769	0.641273	2.40804	2.24003	0.689354	1.423	1.19343	1.93648	0.742006
GO:BP	GO:0010038	response to metal ion	0.475381	1	395837	NM_204989.2,XM_040698724.1	FGG	2.46592	1.29272	0.00538915	0.623212	0.758382	1.13201	0.729527	1.80094	1.17034	1.29745	0.639647	0.700544	0.366886	3.01769	0.641273	2.40804	2.24003	0.689354	1.423	1.19343	1.93648	0.742006
GO:BP	GO:0007160	cell-matrix adhesion	0.475381	1	395837	NM_204989.2,XM_040698724.1	FGG	2.46592	1.29272	0.00538915	0.623212	0.758382	1.13201	0.729527	1.80094	1.17034	1.29745	0.639647	0.700544	0.366886	3.01769	0.641273	2.40804	2.24003	0.689354	1.423	1.19343	1.93648	0.742006
GO:BP	GO:0051047	positive regulation of secretion	0.477584	1	395837	NM_204989.2,XM_040698724.1	FGG	2.46592	1.29272	0.00538915	0.623212	0.758382	1.13201	0.729527	1.80094	1.17034	1.29745	0.639647	0.700544	0.366886	3.01769	0.641273	2.40804	2.24003	0.689354	1.423	1.19343	1.93648	0.742006
GO:BP	GO:2001234	negative regulation of apoptotic signaling pathway	0.478132	1	395837	NM_204989.2,XM_040698724.1	FGG	2.46592	1.29272	0.00538915	0.623212	0.758382	1.13201	0.729527	1.80094	1.17034	1.29745	0.639647	0.700544	0.366886	3.01769	0.641273	2.40804	2.24003	0.689354	1.423	1.19343	1.93648	0.742006
GO:BP	GO:0097191	extrinsic apoptotic signaling pathway	0.4803	1	395837	NM_204989.2,XM_040698724.1	FGG	2.46592	1.29272	0.00538915	0.623212	0.758382	1.13201	0.729527	1.80094	1.17034	1.29745	0.639647	0.700544	0.366886	3.01769	0.641273	2.40804	2.24003	0.689354	1.423	1.19343	1.93648	0.742006
GO:BP	GO:0009968	negative regulation of signal transduction	0.497113	3	395837	NM_204989.2,XM_040698724.1	FGG	2.46592	1.29272	0.00538915	0.623212	0.758382	1.13201	0.729527	1.80094	1.17034	1.29745	0.639647	0.700544	0.366886	3.01769	0.641273	2.40804	2.24003	0.689354	1.423	1.19343	1.93648	0.742006
GO:BP	GO:0016485	protein processing	0.502015	1	395837	NM_204989.2,XM_040698724.1	FGG	2.46592	1.29272	0.00538915	0.623212	0.758382	1.13201	0.729527	1.80094	1.17034	1.29745	0.639647	0.700544	0.366886	3.01769	0.641273	2.40804	2.24003	0.689354	1.423	1.19343	1.93648	0.742006
GO:BP	GO:0051222	positive regulation of protein transport	0.505175	1	395837	NM_204989.2,XM_040698724.1	FGG	2.46592	1.29272	0.00538915	0.623212	0.758382	1.13201	0.729527	1.80094	1.17034	1.29745	0.639647	0.700544	0.366886	3.01769	0.641273	2.40804	2.24003	0.689354	1.423	1.19343	1.93648	0.742006
GO:BP	GO:0051258	protein polymerization	0.511547	1	395837	NM_204989.2,XM_040698724.1	FGG	2.46592	1.29272	0.00538915	0.623212	0.758382	1.13201	0.729527	1.80094	1.17034	1.29745	0.639647	0.700544	0.366886	3.01769	0.641273	2.40804	2.24003	0.689354	1.423	1.19343	1.93648	0.742006
GO:BP	GO:0050896	response to stimulus	0.52133	15	395837	NM_204989.2,XM_040698724.1	FGG	2.46592	1.29272	0.00538915	0.623212	0.758382	1.13201	0.729527	1.80094	1.17034	1.29745	0.639647	0.700544	0.366886	3.01769	0.641273	2.40804	2.24003	0.689354	1.423	1.19343	1.93648	0.742006
GO:BP	GO:1904951	positive regulation of establishment of protein localization	0.52133	1	395837	NM_204989.2,XM_040698724.1	FGG	2.46592	1.29272	0.00538915	0.623212	0.758382	1.13201	0.729527	1.80094	1.17034	1.29745	0.639647	0.700544	0.366886	3.01769	0.641273	2.40804	2.24003	0.689354	1.423	1.19343	1.93648	0.742006
GO:BP	GO:0043066	negative regulation of apoptotic process	0.521903	2	395837	NM_204989.2,XM_040698724.1	FGG	2.46592	1.29272	0.00538915	0.623212	0.758382	1.13201	0.729527	1.80094	1.17034	1.29745	0.639647	0.700544	0.366886	3.01769	0.641273	2.40804	2.24003	0.689354	1.423	1.19343	1.93648	0.742006
GO:BP	GO:0010648	negative regulation of cell communication	0.52575	3	395837	NM_204989.2,XM_040698724.1	FGG	2.46592	1.29272	0.00538915	0.623212	0.758382	1.13201	0.729527	1.80094	1.17034	1.29745	0.639647	0.700544	0.366886	3.01769	0.641273	2.40804	2.24003	0.689354	1.423	1.19343	1.93648	0.742006
GO:BP	GO:0048518	positive regulation of biological process	0.52575	11	395837	NM_204989.2,XM_040698724.1	FGG	2.46592	1.29272	0.00538915	0.623212	0.758382	1.13201	0.729527	1.80094	1.17034	1.29745	0.639647	0.700544	0.366886	3.01769	0.641273	2.40804	2.24003	0.689354	1.423	1.19343	1.93648	0.742006
GO:BP	GO:0023057	negative regulation of signaling	0.52709	3	395837	NM_204989.2,XM_040698724.1	FGG	2.46592	1.29272	0.00538915	0.623212	0.758382	1.13201	0.729527	1.80094	1.17034	1.29745	0.639647	0.700544	0.366886	3.01769	0.641273	2.40804	2.24003	0.689354	1.423	1.19343	1.93648	0.742006
GO:BP	GO:0043069	negative regulation of programmed cell death	0.538328	2	395837	NM_204989.2,XM_040698724.1	FGG	2.46592	1.29272	0.00538915	0.623212	0.758382	1.13201	0.729527	1.80094	1.17034	1.29745	0.639647	0.700544	0.366886	3.01769	0.641273	2.40804	2.24003	0.689354	1.423	1.19343	1.93648	0.742006
GO:BP	GO:0048522	positive regulation of cellular process	0.546835	10	395837	NM_204989.2,XM_040698724.1	FGG	2.46592	1.29272	0.00538915	0.623212	0.758382	1.13201	0.729527	1.80094	1.17034	1.29745	0.639647	0.700544	0.366886	3.01769	0.641273	2.40804	2.24003	0.689354	1.423	1.19343	1.93648	0.742006
GO:CC	GO:0099503	secretory vesicle	0.548931	2	395837	NM_204989.2,XM_040698724.1	FGG	2.46592	1.29272	0.00538915	0.623212	0.758382	1.13201	0.729527	1.80094	1.17034	1.29745	0.639647	0.700544	0.366886	3.01769	0.641273	2.40804	2.24003	0.689354	1.423	1.19343	1.93648	0.742006
GO:BP	GO:0032880	regulation of protein localization	0.551844	2	395837	NM_204989.2,XM_040698724.1	FGG	2.46592	1.29272	0.00538915	0.623212	0.758382	1.13201	0.729527	1.80094	1.17034	1.29745	0.639647	0.700544	0.366886	3.01769	0.641273	2.40804	2.24003	0.689354	1.423	1.19343	1.93648	0.742006
GO:BP	GO:0010646	regulation of cell communication	0.556173	6	395837	NM_204989.2,XM_040698724.1	FGG	2.46592	1.29272	0.00538915	0.623212	0.758382	1.13201	0.729527	1.80094	1.17034	1.29745	0.639647	0.700544	0.366886	3.01769	0.641273	2.40804	2.24003	0.689354	1.423	1.19343	1.93648	0.742006
GO:BP	GO:0032501	multicellular organismal process	0.556173	11	395837	NM_204989.2,XM_040698724.1	FGG	2.46592	1.29272	0.00538915	0.623212	0.758382	1.13201	0.729527	1.80094	1.17034	1.29745	0.639647	0.700544	0.366886	3.01769	0.641273	2.40804	2.24003	0.689354	1.423	1.19343	1.93648	0.742006
GO:MF	GO:0005515	protein binding	0.557814	18	395837	NM_204989.2,XM_040698724.1	FGG	2.46592	1.29272	0.00538915	0.623212	0.758382	1.13201	0.729527	1.80094	1.17034	1.29745	0.639647	0.700544	0.366886	3.01769	0.641273	2.40804	2.24003	0.689354	1.423	1.19343	1.93648	0.742006
GO:BP	GO:0051604	protein maturation	0.560494	1	395837	NM_204989.2,XM_040698724.1	FGG	2.46592	1.29272	0.00538915	0.623212	0.758382	1.13201	0.729527	1.80094	1.17034	1.29745	0.639647	0.700544	0.366886	3.01769	0.641273	2.40804	2.24003	0.689354	1.423	1.19343	1.93648	0.742006
GO:BP	GO:0023051	regulation of signaling	0.560494	6	395837	NM_204989.2,XM_040698724.1	FGG	2.46592	1.29272	0.00538915	0.623212	0.758382	1.13201	0.729527	1.80094	1.17034	1.29745	0.639647	0.700544	0.366886	3.01769	0.641273	2.40804	2.24003	0.689354	1.423	1.19343	1.93648	0.742006
GO:BP	GO:0051241	negative regulation of multicellular organismal process	0.563398	2	395837	NM_204989.2,XM_040698724.1	FGG	2.46592	1.29272	0.00538915	0.623212	0.758382	1.13201	0.729527	1.80094	1.17034	1.29745	0.639647	0.700544	0.366886	3.01769	0.641273	2.40804	2.24003	0.689354	1.423	1.19343	1.93648	0.742006
GO:BP	GO:0060548	negative regulation of cell death	0.572769	2	395837	NM_204989.2,XM_040698724.1	FGG	2.46592	1.29272	0.00538915	0.623212	0.758382	1.13201	0.729527	1.80094	1.17034	1.29745	0.639647	0.700544	0.366886	3.01769	0.641273	2.40804	2.24003	0.689354	1.423	1.19343	1.93648	0.742006
GO:BP	GO:0022407	regulation of cell-cell adhesion	0.599329	1	395837	NM_204989.2,XM_040698724.1	FGG	2.46592	1.29272	0.00538915	0.623212	0.758382	1.13201	0.729527	1.80094	1.17034	1.29745	0.639647	0.700544	0.366886	3.01769	0.641273	2.40804	2.24003	0.689354	1.423	1.19343	1.93648	0.742006
GO:BP	GO:2001233	regulation of apoptotic signaling pathway	0.604428	1	395837	NM_204989.2,XM_040698724.1	FGG	2.46592	1.29272	0.00538915	0.623212	0.758382	1.13201	0.729527	1.80094	1.17034	1.29745	0.639647	0.700544	0.366886	3.01769	0.641273	2.40804	2.24003	0.689354	1.423	1.19343	1.93648	0.742006
GO:BP	GO:0031589	cell-substrate adhesion	0.604428	1	395837	NM_204989.2,XM_040698724.1	FGG	2.46592	1.29272	0.00538915	0.623212	0.758382	1.13201	0.729527	1.80094	1.17034	1.29745	0.639647	0.700544	0.366886	3.01769	0.641273	2.40804	2.24003	0.689354	1.423	1.19343	1.93648	0.742006
GO:CC	GO:0098552	side of membrane	0.609892	2	395837	NM_204989.2,XM_040698724.1	FGG	2.46592	1.29272	0.00538915	0.623212	0.758382	1.13201	0.729527	1.80094	1.17034	1.29745	0.639647	0.700544	0.366886	3.01769	0.641273	2.40804	2.24003	0.689354	1.423	1.19343	1.93648	0.742006
GO:BP	GO:0010035	response to inorganic substance	0.610432	1	395837	NM_204989.2,XM_040698724.1	FGG	2.46592	1.29272	0.00538915	0.623212	0.758382	1.13201	0.729527	1.80094	1.17034	1.29745	0.639647	0.700544	0.366886	3.01769	0.641273	2.40804	2.24003	0.689354	1.423	1.19343	1.93648	0.742006
GO:BP	GO:0008015	blood circulation	0.617551	1	395837	NM_204989.2,XM_040698724.1	FGG	2.46592	1.29272	0.00538915	0.623212	0.758382	1.13201	0.729527	1.80094	1.17034	1.29745	0.639647	0.700544	0.366886	3.01769	0.641273	2.40804	2.24003	0.689354	1.423	1.19343	1.93648	0.742006
GO:BP	GO:0048519	negative regulation of biological process	0.617551	9	395837	NM_204989.2,XM_040698724.1	FGG	2.46592	1.29272	0.00538915	0.623212	0.758382	1.13201	0.729527	1.80094	1.17034	1.29745	0.639647	0.700544	0.366886	3.01769	0.641273	2.40804	2.24003	0.689354	1.423	1.19343	1.93648	0.742006
GO:BP	GO:0003013	circulatory system process	0.637794	1	395837	NM_204989.2,XM_040698724.1	FGG	2.46592	1.29272	0.00538915	0.623212	0.758382	1.13201	0.729527	1.80094	1.17034	1.29745	0.639647	0.700544	0.366886	3.01769	0.641273	2.40804	2.24003	0.689354	1.423	1.19343	1.93648	0.742006
GO:BP	GO:0008104	protein localization	0.641687	4	395837	NM_204989.2,XM_040698724.1	FGG	2.46592	1.29272	0.00538915	0.623212	0.758382	1.13201	0.729527	1.80094	1.17034	1.29745	0.639647	0.700544	0.366886	3.01769	0.641273	2.40804	2.24003	0.689354	1.423	1.19343	1.93648	0.742006
GO:BP	GO:1903829	positive regulation of protein localization	0.643193	1	395837	NM_204989.2,XM_040698724.1	FGG	2.46592	1.29272	0.00538915	0.623212	0.758382	1.13201	0.729527	1.80094	1.17034	1.29745	0.639647	0.700544	0.366886	3.01769	0.641273	2.40804	2.24003	0.689354	1.423	1.19343	1.93648	0.742006
GO:BP	GO:0044057	regulation of system process	0.643407	1	395837	NM_204989.2,XM_040698724.1	FGG	2.46592	1.29272	0.00538915	0.623212	0.758382	1.13201	0.729527	1.80094	1.17034	1.29745	0.639647	0.700544	0.366886	3.01769	0.641273	2.40804	2.24003	0.689354	1.423	1.19343	1.93648	0.742006
GO:BP	GO:0060627	regulation of vesicle-mediated transport	0.663529	1	395837	NM_204989.2,XM_040698724.1	FGG	2.46592	1.29272	0.00538915	0.623212	0.758382	1.13201	0.729527	1.80094	1.17034	1.29745	0.639647	0.700544	0.366886	3.01769	0.641273	2.40804	2.24003	0.689354	1.423	1.19343	1.93648	0.742006
GO:BP	GO:0090066	regulation of anatomical structure size	0.671483	1	395837	NM_204989.2,XM_040698724.1	FGG	2.46592	1.29272	0.00538915	0.623212	0.758382	1.13201	0.729527	1.80094	1.17034	1.29745	0.639647	0.700544	0.366886	3.01769	0.641273	2.40804	2.24003	0.689354	1.423	1.19343	1.93648	0.742006
GO:BP	GO:0051239	regulation of multicellular organismal process	0.697743	4	395837	NM_204989.2,XM_040698724.1	FGG	2.46592	1.29272	0.00538915	0.623212	0.758382	1.13201	0.729527	1.80094	1.17034	1.29745	0.639647	0.700544	0.366886	3.01769	0.641273	2.40804	2.24003	0.689354	1.423	1.19343	1.93648	0.742006
GO:CC	GO:0009986	cell surface	0.715928	2	395837	NM_204989.2,XM_040698724.1	FGG	2.46592	1.29272	0.00538915	0.623212	0.758382	1.13201	0.729527	1.80094	1.17034	1.29745	0.639647	0.700544	0.366886	3.01769	0.641273	2.40804	2.24003	0.689354	1.423	1.19343	1.93648	0.742006
GO:BP	GO:0006508	proteolysis	0.71854	3	395837	NM_204989.2,XM_040698724.1	FGG	2.46592	1.29272	0.00538915	0.623212	0.758382	1.13201	0.729527	1.80094	1.17034	1.29745	0.639647	0.700544	0.366886	3.01769	0.641273	2.40804	2.24003	0.689354	1.423	1.19343	1.93648	0.742006
GO:BP	GO:0042981	regulation of apoptotic process	0.726977	2	395837	NM_204989.2,XM_040698724.1	FGG	2.46592	1.29272	0.00538915	0.623212	0.758382	1.13201	0.729527	1.80094	1.17034	1.29745	0.639647	0.700544	0.366886	3.01769	0.641273	2.40804	2.24003	0.689354	1.423	1.19343	1.93648	0.742006
GO:BP	GO:0051240	positive regulation of multicellular organismal process	0.733304	2	395837	NM_204989.2,XM_040698724.1	FGG	2.46592	1.29272	0.00538915	0.623212	0.758382	1.13201	0.729527	1.80094	1.17034	1.29745	0.639647	0.700544	0.366886	3.01769	0.641273	2.40804	2.24003	0.689354	1.423	1.19343	1.93648	0.742006
GO:BP	GO:0097190	apoptotic signaling pathway	0.738339	1	395837	NM_204989.2,XM_040698724.1	FGG	2.46592	1.29272	0.00538915	0.623212	0.758382	1.13201	0.729527	1.80094	1.17034	1.29745	0.639647	0.700544	0.366886	3.01769	0.641273	2.40804	2.24003	0.689354	1.423	1.19343	1.93648	0.742006
GO:BP	GO:0015031	protein transport	0.738339	2	395837	NM_204989.2,XM_040698724.1	FGG	2.46592	1.29272	0.00538915	0.623212	0.758382	1.13201	0.729527	1.80094	1.17034	1.29745	0.639647	0.700544	0.366886	3.01769	0.641273	2.40804	2.24003	0.689354	1.423	1.19343	1.93648	0.742006
GO:BP	GO:0043067	regulation of programmed cell death	0.738339	2	395837	NM_204989.2,XM_040698724.1	FGG	2.46592	1.29272	0.00538915	0.623212	0.758382	1.13201	0.729527	1.80094	1.17034	1.29745	0.639647	0.700544	0.366886	3.01769	0.641273	2.40804	2.24003	0.689354	1.423	1.19343	1.93648	0.742006
GO:BP	GO:0007155	cell adhesion	0.744777	2	395837	NM_204989.2,XM_040698724.1	FGG	2.46592	1.29272	0.00538915	0.623212	0.758382	1.13201	0.729527	1.80094	1.17034	1.29745	0.639647	0.700544	0.366886	3.01769	0.641273	2.40804	2.24003	0.689354	1.423	1.19343	1.93648	0.742006
GO:CC	GO:0031410	cytoplasmic vesicle	0.745059	3	395837	NM_204989.2,XM_040698724.1	FGG	2.46592	1.29272	0.00538915	0.623212	0.758382	1.13201	0.729527	1.80094	1.17034	1.29745	0.639647	0.700544	0.366886	3.01769	0.641273	2.40804	2.24003	0.689354	1.423	1.19343	1.93648	0.742006
GO:CC	GO:0097708	intracellular vesicle	0.745059	3	395837	NM_204989.2,XM_040698724.1	FGG	2.46592	1.29272	0.00538915	0.623212	0.758382	1.13201	0.729527	1.80094	1.17034	1.29745	0.639647	0.700544	0.366886	3.01769	0.641273	2.40804	2.24003	0.689354	1.423	1.19343	1.93648	0.742006
GO:BP	GO:0007267	cell-cell signaling	0.754544	2	395837	NM_204989.2,XM_040698724.1	FGG	2.46592	1.29272	0.00538915	0.623212	0.758382	1.13201	0.729527	1.80094	1.17034	1.29745	0.639647	0.700544	0.366886	3.01769	0.641273	2.40804	2.24003	0.689354	1.423	1.19343	1.93648	0.742006
GO:BP	GO:0051716	cellular response to stimulus	0.759089	11	395837	NM_204989.2,XM_040698724.1	FGG	2.46592	1.29272	0.00538915	0.623212	0.758382	1.13201	0.729527	1.80094	1.17034	1.29745	0.639647	0.700544	0.366886	3.01769	0.641273	2.40804	2.24003	0.689354	1.423	1.19343	1.93648	0.742006
GO:BP	GO:0033036	macromolecule localization	0.760005	4	395837	NM_204989.2,XM_040698724.1	FGG	2.46592	1.29272	0.00538915	0.623212	0.758382	1.13201	0.729527	1.80094	1.17034	1.29745	0.639647	0.700544	0.366886	3.01769	0.641273	2.40804	2.24003	0.689354	1.423	1.19343	1.93648	0.742006
GO:CC	GO:0031982	vesicle	0.77233	3	395837	NM_204989.2,XM_040698724.1	FGG	2.46592	1.29272	0.00538915	0.623212	0.758382	1.13201	0.729527	1.80094	1.17034	1.29745	0.639647	0.700544	0.366886	3.01769	0.641273	2.40804	2.24003	0.689354	1.423	1.19343	1.93648	0.742006
GO:BP	GO:0045184	establishment of protein localization	0.774431	2	395837	NM_204989.2,XM_040698724.1	FGG	2.46592	1.29272	0.00538915	0.623212	0.758382	1.13201	0.729527	1.80094	1.17034	1.29745	0.639647	0.700544	0.366886	3.01769	0.641273	2.40804	2.24003	0.689354	1.423	1.19343	1.93648	0.742006
GO:BP	GO:0010941	regulation of cell death	0.774431	2	395837	NM_204989.2,XM_040698724.1	FGG	2.46592	1.29272	0.00538915	0.623212	0.758382	1.13201	0.729527	1.80094	1.17034	1.29745	0.639647	0.700544	0.366886	3.01769	0.641273	2.40804	2.24003	0.689354	1.423	1.19343	1.93648	0.742006
GO:BP	GO:0071702	organic substance transport	0.774431	3	395837	NM_204989.2,XM_040698724.1	FGG	2.46592	1.29272	0.00538915	0.623212	0.758382	1.13201	0.729527	1.80094	1.17034	1.29745	0.639647	0.700544	0.366886	3.01769	0.641273	2.40804	2.24003	0.689354	1.423	1.19343	1.93648	0.742006
GO:BP	GO:0008152	metabolic process	0.78269	20	395837	NM_204989.2,XM_040698724.1	FGG	2.46592	1.29272	0.00538915	0.623212	0.758382	1.13201	0.729527	1.80094	1.17034	1.29745	0.639647	0.700544	0.366886	3.01769	0.641273	2.40804	2.24003	0.689354	1.423	1.19343	1.93648	0.742006
GO:CC	GO:0009897	external side of plasma membrane	0.788287	1	395837	NM_204989.2,XM_040698724.1	FGG	2.46592	1.29272	0.00538915	0.623212	0.758382	1.13201	0.729527	1.80094	1.17034	1.29745	0.639647	0.700544	0.366886	3.01769	0.641273	2.40804	2.24003	0.689354	1.423	1.19343	1.93648	0.742006
GO:BP	GO:0009987	cellular process	0.788956	30	395837	NM_204989.2,XM_040698724.1	FGG	2.46592	1.29272	0.00538915	0.623212	0.758382	1.13201	0.729527	1.80094	1.17034	1.29745	0.639647	0.700544	0.366886	3.01769	0.641273	2.40804	2.24003	0.689354	1.423	1.19343	1.93648	0.742006
GO:BP	GO:0051049	regulation of transport	0.793142	2	395837	NM_204989.2,XM_040698724.1	FGG	2.46592	1.29272	0.00538915	0.623212	0.758382	1.13201	0.729527	1.80094	1.17034	1.29745	0.639647	0.700544	0.366886	3.01769	0.641273	2.40804	2.24003	0.689354	1.423	1.19343	1.93648	0.742006
GO:BP	GO:0051050	positive regulation of transport	0.805558	1	395837	NM_204989.2,XM_040698724.1	FGG	2.46592	1.29272	0.00538915	0.623212	0.758382	1.13201	0.729527	1.80094	1.17034	1.29745	0.639647	0.700544	0.366886	3.01769	0.641273	2.40804	2.24003	0.689354	1.423	1.19343	1.93648	0.742006
GO:BP	GO:0022607	cellular component assembly	0.805774	4	395837	NM_204989.2,XM_040698724.1	FGG	2.46592	1.29272	0.00538915	0.623212	0.758382	1.13201	0.729527	1.80094	1.17034	1.29745	0.639647	0.700544	0.366886	3.01769	0.641273	2.40804	2.24003	0.689354	1.423	1.19343	1.93648	0.742006
GO:BP	GO:0065003	protein-containing complex assembly	0.805774	2	395837	NM_204989.2,XM_040698724.1	FGG	2.46592	1.29272	0.00538915	0.623212	0.758382	1.13201	0.729527	1.80094	1.17034	1.29745	0.639647	0.700544	0.366886	3.01769	0.641273	2.40804	2.24003	0.689354	1.423	1.19343	1.93648	0.742006
GO:BP	GO:0006915	apoptotic process	0.808962	2	395837	NM_204989.2,XM_040698724.1	FGG	2.46592	1.29272	0.00538915	0.623212	0.758382	1.13201	0.729527	1.80094	1.17034	1.29745	0.639647	0.700544	0.366886	3.01769	0.641273	2.40804	2.24003	0.689354	1.423	1.19343	1.93648	0.742006
GO:BP	GO:0016192	vesicle-mediated transport	0.813873	2	395837	NM_204989.2,XM_040698724.1	FGG	2.46592	1.29272	0.00538915	0.623212	0.758382	1.13201	0.729527	1.80094	1.17034	1.29745	0.639647	0.700544	0.366886	3.01769	0.641273	2.40804	2.24003	0.689354	1.423	1.19343	1.93648	0.742006
GO:BP	GO:0098609	cell-cell adhesion	0.81664	1	395837	NM_204989.2,XM_040698724.1	FGG	2.46592	1.29272	0.00538915	0.623212	0.758382	1.13201	0.729527	1.80094	1.17034	1.29745	0.639647	0.700544	0.366886	3.01769	0.641273	2.40804	2.24003	0.689354	1.423	1.19343	1.93648	0.742006
GO:BP	GO:0012501	programmed cell death	0.821831	2	395837	NM_204989.2,XM_040698724.1	FGG	2.46592	1.29272	0.00538915	0.623212	0.758382	1.13201	0.729527	1.80094	1.17034	1.29745	0.639647	0.700544	0.366886	3.01769	0.641273	2.40804	2.24003	0.689354	1.423	1.19343	1.93648	0.742006
GO:BP	GO:0003008	system process	0.834721	2	395837	NM_204989.2,XM_040698724.1	FGG	2.46592	1.29272	0.00538915	0.623212	0.758382	1.13201	0.729527	1.80094	1.17034	1.29745	0.639647	0.700544	0.366886	3.01769	0.641273	2.40804	2.24003	0.689354	1.423	1.19343	1.93648	0.742006
GO:BP	GO:0044085	cellular component biogenesis	0.845919	4	395837	NM_204989.2,XM_040698724.1	FGG	2.46592	1.29272	0.00538915	0.623212	0.758382	1.13201	0.729527	1.80094	1.17034	1.29745	0.639647	0.700544	0.366886	3.01769	0.641273	2.40804	2.24003	0.689354	1.423	1.19343	1.93648	0.742006
GO:BP	GO:0071705	nitrogen compound transport	0.849016	2	395837	NM_204989.2,XM_040698724.1	FGG	2.46592	1.29272	0.00538915	0.623212	0.758382	1.13201	0.729527	1.80094	1.17034	1.29745	0.639647	0.700544	0.366886	3.01769	0.641273	2.40804	2.24003	0.689354	1.423	1.19343	1.93648	0.742006
GO:BP	GO:0032879	regulation of localization	0.851098	3	395837	NM_204989.2,XM_040698724.1	FGG	2.46592	1.29272	0.00538915	0.623212	0.758382	1.13201	0.729527	1.80094	1.17034	1.29745	0.639647	0.700544	0.366886	3.01769	0.641273	2.40804	2.24003	0.689354	1.423	1.19343	1.93648	0.742006
GO:BP	GO:0043933	protein-containing complex organization	0.851098	2	395837	NM_204989.2,XM_040698724.1	FGG	2.46592	1.29272	0.00538915	0.623212	0.758382	1.13201	0.729527	1.80094	1.17034	1.29745	0.639647	0.700544	0.366886	3.01769	0.641273	2.40804	2.24003	0.689354	1.423	1.19343	1.93648	0.742006
GO:BP	GO:0008219	cell death	0.851098	2	395837	NM_204989.2,XM_040698724.1	FGG	2.46592	1.29272	0.00538915	0.623212	0.758382	1.13201	0.729527	1.80094	1.17034	1.29745	0.639647	0.700544	0.366886	3.01769	0.641273	2.40804	2.24003	0.689354	1.423	1.19343	1.93648	0.742006
GO:MF	GO:0005198	structural molecule activity	0.858267	1	395837	NM_204989.2,XM_040698724.1	FGG	2.46592	1.29272	0.00538915	0.623212	0.758382	1.13201	0.729527	1.80094	1.17034	1.29745	0.639647	0.700544	0.366886	3.01769	0.641273	2.40804	2.24003	0.689354	1.423	1.19343	1.93648	0.742006
GO:BP	GO:0007165	signal transduction	0.91104	7	395837	NM_204989.2,XM_040698724.1	FGG	2.46592	1.29272	0.00538915	0.623212	0.758382	1.13201	0.729527	1.80094	1.17034	1.29745	0.639647	0.700544	0.366886	3.01769	0.641273	2.40804	2.24003	0.689354	1.423	1.19343	1.93648	0.742006
GO:BP	GO:0010467	gene expression	0.927542	8	395837	NM_204989.2,XM_040698724.1	FGG	2.46592	1.29272	0.00538915	0.623212	0.758382	1.13201	0.729527	1.80094	1.17034	1.29745	0.639647	0.700544	0.366886	3.01769	0.641273	2.40804	2.24003	0.689354	1.423	1.19343	1.93648	0.742006
GO:CC	GO:0005737	cytoplasm	0.927605	15	395837	NM_204989.2,XM_040698724.1	FGG	2.46592	1.29272	0.00538915	0.623212	0.758382	1.13201	0.729527	1.80094	1.17034	1.29745	0.639647	0.700544	0.366886	3.01769	0.641273	2.40804	2.24003	0.689354	1.423	1.19343	1.93648	0.742006
GO:BP	GO:0065007	biological regulation	0.942712	17	395837	NM_204989.2,XM_040698724.1	FGG	2.46592	1.29272	0.00538915	0.623212	0.758382	1.13201	0.729527	1.80094	1.17034	1.29745	0.639647	0.700544	0.366886	3.01769	0.641273	2.40804	2.24003	0.689354	1.423	1.19343	1.93648	0.742006
GO:CC	GO:0012505	endomembrane system	0.947205	5	395837	NM_204989.2,XM_040698724.1	FGG	2.46592	1.29272	0.00538915	0.623212	0.758382	1.13201	0.729527	1.80094	1.17034	1.29745	0.639647	0.700544	0.366886	3.01769	0.641273	2.40804	2.24003	0.689354	1.423	1.19343	1.93648	0.742006
GO:BP	GO:0023052	signaling	0.948648	7	395837	NM_204989.2,XM_040698724.1	FGG	2.46592	1.29272	0.00538915	0.623212	0.758382	1.13201	0.729527	1.80094	1.17034	1.29745	0.639647	0.700544	0.366886	3.01769	0.641273	2.40804	2.24003	0.689354	1.423	1.19343	1.93648	0.742006
GO:BP	GO:0016043	cellular component organization	0.948648	7	395837	NM_204989.2,XM_040698724.1	FGG	2.46592	1.29272	0.00538915	0.623212	0.758382	1.13201	0.729527	1.80094	1.17034	1.29745	0.639647	0.700544	0.366886	3.01769	0.641273	2.40804	2.24003	0.689354	1.423	1.19343	1.93648	0.742006
GO:BP	GO:0007154	cell communication	0.950131	7	395837	NM_204989.2,XM_040698724.1	FGG	2.46592	1.29272	0.00538915	0.623212	0.758382	1.13201	0.729527	1.80094	1.17034	1.29745	0.639647	0.700544	0.366886	3.01769	0.641273	2.40804	2.24003	0.689354	1.423	1.19343	1.93648	0.742006
GO:BP	GO:0071840	cellular component organization or biogenesis	0.957646	7	395837	NM_204989.2,XM_040698724.1	FGG	2.46592	1.29272	0.00538915	0.623212	0.758382	1.13201	0.729527	1.80094	1.17034	1.29745	0.639647	0.700544	0.366886	3.01769	0.641273	2.40804	2.24003	0.689354	1.423	1.19343	1.93648	0.742006
GO:BP	GO:0071704	organic substance metabolic process	0.970222	16	395837	NM_204989.2,XM_040698724.1	FGG	2.46592	1.29272	0.00538915	0.623212	0.758382	1.13201	0.729527	1.80094	1.17034	1.29745	0.639647	0.700544	0.366886	3.01769	0.641273	2.40804	2.24003	0.689354	1.423	1.19343	1.93648	0.742006
GO:CC	GO:0110165	cellular anatomical entity	0.971506	29	395837	NM_204989.2,XM_040698724.1	FGG	2.46592	1.29272	0.00538915	0.623212	0.758382	1.13201	0.729527	1.80094	1.17034	1.29745	0.639647	0.700544	0.366886	3.01769	0.641273	2.40804	2.24003	0.689354	1.423	1.19343	1.93648	0.742006
GO:BP	GO:1901564	organonitrogen compound metabolic process	0.982604	7	395837	NM_204989.2,XM_040698724.1	FGG	2.46592	1.29272	0.00538915	0.623212	0.758382	1.13201	0.729527	1.80094	1.17034	1.29745	0.639647	0.700544	0.366886	3.01769	0.641273	2.40804	2.24003	0.689354	1.423	1.19343	1.93648	0.742006
GO:BP	GO:0044238	primary metabolic process	0.982604	14	395837	NM_204989.2,XM_040698724.1	FGG	2.46592	1.29272	0.00538915	0.623212	0.758382	1.13201	0.729527	1.80094	1.17034	1.29745	0.639647	0.700544	0.366886	3.01769	0.641273	2.40804	2.24003	0.689354	1.423	1.19343	1.93648	0.742006
GO:BP	GO:0050794	regulation of cellular process	0.9844	13	395837	NM_204989.2,XM_040698724.1	FGG	2.46592	1.29272	0.00538915	0.623212	0.758382	1.13201	0.729527	1.80094	1.17034	1.29745	0.639647	0.700544	0.366886	3.01769	0.641273	2.40804	2.24003	0.689354	1.423	1.19343	1.93648	0.742006
GO:BP	GO:0050789	regulation of biological process	0.985675	14	395837	NM_204989.2,XM_040698724.1	FGG	2.46592	1.29272	0.00538915	0.623212	0.758382	1.13201	0.729527	1.80094	1.17034	1.29745	0.639647	0.700544	0.366886	3.01769	0.641273	2.40804	2.24003	0.689354	1.423	1.19343	1.93648	0.742006
GO:BP	GO:0019538	protein metabolic process	0.986645	5	395837	NM_204989.2,XM_040698724.1	FGG	2.46592	1.29272	0.00538915	0.623212	0.758382	1.13201	0.729527	1.80094	1.17034	1.29745	0.639647	0.700544	0.366886	3.01769	0.641273	2.40804	2.24003	0.689354	1.423	1.19343	1.93648	0.742006
GO:BP	GO:0006807	nitrogen compound metabolic process	0.995448	11	395837	NM_204989.2,XM_040698724.1	FGG	2.46592	1.29272	0.00538915	0.623212	0.758382	1.13201	0.729527	1.80094	1.17034	1.29745	0.639647	0.700544	0.366886	3.01769	0.641273	2.40804	2.24003	0.689354	1.423	1.19343	1.93648	0.742006
GO:BP	GO:0043170	macromolecule metabolic process	0.995448	11	395837	NM_204989.2,XM_040698724.1	FGG	2.46592	1.29272	0.00538915	0.623212	0.758382	1.13201	0.729527	1.80094	1.17034	1.29745	0.639647	0.700544	0.366886	3.01769	0.641273	2.40804	2.24003	0.689354	1.423	1.19343	1.93648	0.742006
GO:BP	GO:0008150	biological_process	0.995846	33	395837	NM_204989.2,XM_040698724.1	FGG	2.46592	1.29272	0.00538915	0.623212	0.758382	1.13201	0.729527	1.80094	1.17034	1.29745	0.639647	0.700544	0.366886	3.01769	0.641273	2.40804	2.24003	0.689354	1.423	1.19343	1.93648	0.742006
GO:CC	GO:0016020	membrane	1	8	395837	NM_204989.2,XM_040698724.1	FGG	2.46592	1.29272	0.00538915	0.623212	0.758382	1.13201	0.729527	1.80094	1.17034	1.29745	0.639647	0.700544	0.366886	3.01769	0.641273	2.40804	2.24003	0.689354	1.423	1.19343	1.93648	0.742006
GO:CC	GO:0005886	plasma membrane	1	3	395837	NM_204989.2,XM_040698724.1	FGG	2.46592	1.29272	0.00538915	0.623212	0.758382	1.13201	0.729527	1.80094	1.17034	1.29745	0.639647	0.700544	0.366886	3.01769	0.641273	2.40804	2.24003	0.689354	1.423	1.19343	1.93648	0.742006
GO:CC	GO:0005575	cellular_component	1	29	395837	NM_204989.2,XM_040698724.1	FGG	2.46592	1.29272	0.00538915	0.623212	0.758382	1.13201	0.729527	1.80094	1.17034	1.29745	0.639647	0.700544	0.366886	3.01769	0.641273	2.40804	2.24003	0.689354	1.423	1.19343	1.93648	0.742006
GO:CC	GO:0005622	intracellular anatomical structure	1	19	395837	NM_204989.2,XM_040698724.1	FGG	2.46592	1.29272	0.00538915	0.623212	0.758382	1.13201	0.729527	1.80094	1.17034	1.29745	0.639647	0.700544	0.366886	3.01769	0.641273	2.40804	2.24003	0.689354	1.423	1.19343	1.93648	0.742006
GO:MF	GO:0003674	molecular_function	1	35	395837	NM_204989.2,XM_040698724.1	FGG	2.46592	1.29272	0.00538915	0.623212	0.758382	1.13201	0.729527	1.80094	1.17034	1.29745	0.639647	0.700544	0.366886	3.01769	0.641273	2.40804	2.24003	0.689354	1.423	1.19343	1.93648	0.742006
GO:CC	GO:0032991	protein-containing complex	1	6	395837	NM_204989.2,XM_040698724.1	FGG	2.46592	1.29272	0.00538915	0.623212	0.758382	1.13201	0.729527	1.80094	1.17034	1.29745	0.639647	0.700544	0.366886	3.01769	0.641273	2.40804	2.24003	0.689354	1.423	1.19343	1.93648	0.742006
GO:CC	GO:0043226	organelle	1	14	395837	NM_204989.2,XM_040698724.1	FGG	2.46592	1.29272	0.00538915	0.623212	0.758382	1.13201	0.729527	1.80094	1.17034	1.29745	0.639647	0.700544	0.366886	3.01769	0.641273	2.40804	2.24003	0.689354	1.423	1.19343	1.93648	0.742006
GO:CC	GO:0043227	membrane-bounded organelle	1	11	395837	NM_204989.2,XM_040698724.1	FGG	2.46592	1.29272	0.00538915	0.623212	0.758382	1.13201	0.729527	1.80094	1.17034	1.29745	0.639647	0.700544	0.366886	3.01769	0.641273	2.40804	2.24003	0.689354	1.423	1.19343	1.93648	0.742006
GO:CC	GO:0043229	intracellular organelle	1	14	395837	NM_204989.2,XM_040698724.1	FGG	2.46592	1.29272	0.00538915	0.623212	0.758382	1.13201	0.729527	1.80094	1.17034	1.29745	0.639647	0.700544	0.366886	3.01769	0.641273	2.40804	2.24003	0.689354	1.423	1.19343	1.93648	0.742006
GO:CC	GO:0043231	intracellular membrane-bounded organelle	1	10	395837	NM_204989.2,XM_040698724.1	FGG	2.46592	1.29272	0.00538915	0.623212	0.758382	1.13201	0.729527	1.80094	1.17034	1.29745	0.639647	0.700544	0.366886	3.01769	0.641273	2.40804	2.24003	0.689354	1.423	1.19343	1.93648	0.742006
GO:CC	GO:0071944	cell periphery	1	3	395837	NM_204989.2,XM_040698724.1	FGG	2.46592	1.29272	0.00538915	0.623212	0.758382	1.13201	0.729527	1.80094	1.17034	1.29745	0.639647	0.700544	0.366886	3.01769	0.641273	2.40804	2.24003	0.689354	1.423	1.19343	1.93648	0.742006
GO:MF	GO:0008009	chemokine activity	8.65806e-07	5	395872	NM_205018.1	IL8L1	2.67434	1.61144	0.00202664	0.38029	0.758382	1.46486	1.15958	1.19355	1.56818	0.986451	1.03291	1.04453	1.41849	2.40232	0.844281	1.84551	3.17077	1.64737	2.77811	2.04118	1.87823	1.53632
GO:MF	GO:0042379	chemokine receptor binding	1.98922e-06	5	395872	NM_205018.1	IL8L1	2.67434	1.61144	0.00202664	0.38029	0.758382	1.46486	1.15958	1.19355	1.56818	0.986451	1.03291	1.04453	1.41849	2.40232	0.844281	1.84551	3.17077	1.64737	2.77811	2.04118	1.87823	1.53632
GO:MF	GO:0005125	cytokine activity	0.000115491	5	395872	NM_205018.1	IL8L1	2.67434	1.61144	0.00202664	0.38029	0.758382	1.46486	1.15958	1.19355	1.56818	0.986451	1.03291	1.04453	1.41849	2.40232	0.844281	1.84551	3.17077	1.64737	2.77811	2.04118	1.87823	1.53632
GO:MF	GO:0005153	interleukin-8 receptor binding	0.000132139	2	395872	NM_205018.1	IL8L1	2.67434	1.61144	0.00202664	0.38029	0.758382	1.46486	1.15958	1.19355	1.56818	0.986451	1.03291	1.04453	1.41849	2.40232	0.844281	1.84551	3.17077	1.64737	2.77811	2.04118	1.87823	1.53632
GO:MF	GO:0045236	CXCR chemokine receptor binding	0.000359755	2	395872	NM_205018.1	IL8L1	2.67434	1.61144	0.00202664	0.38029	0.758382	1.46486	1.15958	1.19355	1.56818	0.986451	1.03291	1.04453	1.41849	2.40232	0.844281	1.84551	3.17077	1.64737	2.77811	2.04118	1.87823	1.53632
GO:MF	GO:0005126	cytokine receptor binding	0.000623218	5	395872	NM_205018.1	IL8L1	2.67434	1.61144	0.00202664	0.38029	0.758382	1.46486	1.15958	1.19355	1.56818	0.986451	1.03291	1.04453	1.41849	2.40232	0.844281	1.84551	3.17077	1.64737	2.77811	2.04118	1.87823	1.53632
GO:MF	GO:0001664	G protein-coupled receptor binding	0.000656446	5	395872	NM_205018.1	IL8L1	2.67434	1.61144	0.00202664	0.38029	0.758382	1.46486	1.15958	1.19355	1.56818	0.986451	1.03291	1.04453	1.41849	2.40232	0.844281	1.84551	3.17077	1.64737	2.77811	2.04118	1.87823	1.53632
GO:CC	GO:0005576	extracellular region	0.000667118	11	395872	NM_205018.1	IL8L1	2.67434	1.61144	0.00202664	0.38029	0.758382	1.46486	1.15958	1.19355	1.56818	0.986451	1.03291	1.04453	1.41849	2.40232	0.844281	1.84551	3.17077	1.64737	2.77811	2.04118	1.87823	1.53632
GO:BP	GO:0030593	neutrophil chemotaxis	0.00107113	4	395872	NM_205018.1	IL8L1	2.67434	1.61144	0.00202664	0.38029	0.758382	1.46486	1.15958	1.19355	1.56818	0.986451	1.03291	1.04453	1.41849	2.40232	0.844281	1.84551	3.17077	1.64737	2.77811	2.04118	1.87823	1.53632
GO:BP	GO:0071621	granulocyte chemotaxis	0.00138201	4	395872	NM_205018.1	IL8L1	2.67434	1.61144	0.00202664	0.38029	0.758382	1.46486	1.15958	1.19355	1.56818	0.986451	1.03291	1.04453	1.41849	2.40232	0.844281	1.84551	3.17077	1.64737	2.77811	2.04118	1.87823	1.53632
GO:BP	GO:1990266	neutrophil migration	0.00149087	4	395872	NM_205018.1	IL8L1	2.67434	1.61144	0.00202664	0.38029	0.758382	1.46486	1.15958	1.19355	1.56818	0.986451	1.03291	1.04453	1.41849	2.40232	0.844281	1.84551	3.17077	1.64737	2.77811	2.04118	1.87823	1.53632
GO:BP	GO:0097530	granulocyte migration	0.00214829	4	395872	NM_205018.1	IL8L1	2.67434	1.61144	0.00202664	0.38029	0.758382	1.46486	1.15958	1.19355	1.56818	0.986451	1.03291	1.04453	1.41849	2.40232	0.844281	1.84551	3.17077	1.64737	2.77811	2.04118	1.87823	1.53632
GO:BP	GO:0050900	leukocyte migration	0.00651972	5	395872	NM_205018.1	IL8L1	2.67434	1.61144	0.00202664	0.38029	0.758382	1.46486	1.15958	1.19355	1.56818	0.986451	1.03291	1.04453	1.41849	2.40232	0.844281	1.84551	3.17077	1.64737	2.77811	2.04118	1.87823	1.53632
GO:MF	GO:0048018	receptor ligand activity	0.00653843	5	395872	NM_205018.1	IL8L1	2.67434	1.61144	0.00202664	0.38029	0.758382	1.46486	1.15958	1.19355	1.56818	0.986451	1.03291	1.04453	1.41849	2.40232	0.844281	1.84551	3.17077	1.64737	2.77811	2.04118	1.87823	1.53632
GO:MF	GO:0030546	signaling receptor activator activity	0.0068983	5	395872	NM_205018.1	IL8L1	2.67434	1.61144	0.00202664	0.38029	0.758382	1.46486	1.15958	1.19355	1.56818	0.986451	1.03291	1.04453	1.41849	2.40232	0.844281	1.84551	3.17077	1.64737	2.77811	2.04118	1.87823	1.53632
GO:BP	GO:0002274	myeloid leukocyte activation	0.00704432	4	395872	NM_205018.1	IL8L1	2.67434	1.61144	0.00202664	0.38029	0.758382	1.46486	1.15958	1.19355	1.56818	0.986451	1.03291	1.04453	1.41849	2.40232	0.844281	1.84551	3.17077	1.64737	2.77811	2.04118	1.87823	1.53632
GO:BP	GO:0097529	myeloid leukocyte migration	0.0071487	4	395872	NM_205018.1	IL8L1	2.67434	1.61144	0.00202664	0.38029	0.758382	1.46486	1.15958	1.19355	1.56818	0.986451	1.03291	1.04453	1.41849	2.40232	0.844281	1.84551	3.17077	1.64737	2.77811	2.04118	1.87823	1.53632
GO:BP	GO:0030595	leukocyte chemotaxis	0.00809152	4	395872	NM_205018.1	IL8L1	2.67434	1.61144	0.00202664	0.38029	0.758382	1.46486	1.15958	1.19355	1.56818	0.986451	1.03291	1.04453	1.41849	2.40232	0.844281	1.84551	3.17077	1.64737	2.77811	2.04118	1.87823	1.53632
GO:MF	GO:0030545	signaling receptor regulator activity	0.00838604	5	395872	NM_205018.1	IL8L1	2.67434	1.61144	0.00202664	0.38029	0.758382	1.46486	1.15958	1.19355	1.56818	0.986451	1.03291	1.04453	1.41849	2.40232	0.844281	1.84551	3.17077	1.64737	2.77811	2.04118	1.87823	1.53632
GO:BP	GO:0051179	localization	0.0133693	20	395872	NM_205018.1	IL8L1	2.67434	1.61144	0.00202664	0.38029	0.758382	1.46486	1.15958	1.19355	1.56818	0.986451	1.03291	1.04453	1.41849	2.40232	0.844281	1.84551	3.17077	1.64737	2.77811	2.04118	1.87823	1.53632
GO:BP	GO:0006952	defense response	0.0143	8	395872	NM_205018.1	IL8L1	2.67434	1.61144	0.00202664	0.38029	0.758382	1.46486	1.15958	1.19355	1.56818	0.986451	1.03291	1.04453	1.41849	2.40232	0.844281	1.84551	3.17077	1.64737	2.77811	2.04118	1.87823	1.53632
GO:MF	GO:0005102	signaling receptor binding	0.0155596	8	395872	NM_205018.1	IL8L1	2.67434	1.61144	0.00202664	0.38029	0.758382	1.46486	1.15958	1.19355	1.56818	0.986451	1.03291	1.04453	1.41849	2.40232	0.844281	1.84551	3.17077	1.64737	2.77811	2.04118	1.87823	1.53632
GO:BP	GO:0060326	cell chemotaxis	0.021298	4	395872	NM_205018.1	IL8L1	2.67434	1.61144	0.00202664	0.38029	0.758382	1.46486	1.15958	1.19355	1.56818	0.986451	1.03291	1.04453	1.41849	2.40232	0.844281	1.84551	3.17077	1.64737	2.77811	2.04118	1.87823	1.53632
GO:BP	GO:0042119	neutrophil activation	0.0235934	2	395872	NM_205018.1	IL8L1	2.67434	1.61144	0.00202664	0.38029	0.758382	1.46486	1.15958	1.19355	1.56818	0.986451	1.03291	1.04453	1.41849	2.40232	0.844281	1.84551	3.17077	1.64737	2.77811	2.04118	1.87823	1.53632
GO:BP	GO:0036230	granulocyte activation	0.0287472	2	395872	NM_205018.1	IL8L1	2.67434	1.61144	0.00202664	0.38029	0.758382	1.46486	1.15958	1.19355	1.56818	0.986451	1.03291	1.04453	1.41849	2.40232	0.844281	1.84551	3.17077	1.64737	2.77811	2.04118	1.87823	1.53632
GO:BP	GO:0006935	chemotaxis	0.0335355	5	395872	NM_205018.1	IL8L1	2.67434	1.61144	0.00202664	0.38029	0.758382	1.46486	1.15958	1.19355	1.56818	0.986451	1.03291	1.04453	1.41849	2.40232	0.844281	1.84551	3.17077	1.64737	2.77811	2.04118	1.87823	1.53632
GO:BP	GO:0042330	taxis	0.0336037	5	395872	NM_205018.1	IL8L1	2.67434	1.61144	0.00202664	0.38029	0.758382	1.46486	1.15958	1.19355	1.56818	0.986451	1.03291	1.04453	1.41849	2.40232	0.844281	1.84551	3.17077	1.64737	2.77811	2.04118	1.87823	1.53632
GO:BP	GO:0006955	immune response	0.0509081	7	395872	NM_205018.1	IL8L1	2.67434	1.61144	0.00202664	0.38029	0.758382	1.46486	1.15958	1.19355	1.56818	0.986451	1.03291	1.04453	1.41849	2.40232	0.844281	1.84551	3.17077	1.64737	2.77811	2.04118	1.87823	1.53632
GO:BP	GO:0001775	cell activation	0.0532479	6	395872	NM_205018.1	IL8L1	2.67434	1.61144	0.00202664	0.38029	0.758382	1.46486	1.15958	1.19355	1.56818	0.986451	1.03291	1.04453	1.41849	2.40232	0.844281	1.84551	3.17077	1.64737	2.77811	2.04118	1.87823	1.53632
GO:MF	GO:0005488	binding	0.067912	32	395872	NM_205018.1	IL8L1	2.67434	1.61144	0.00202664	0.38029	0.758382	1.46486	1.15958	1.19355	1.56818	0.986451	1.03291	1.04453	1.41849	2.40232	0.844281	1.84551	3.17077	1.64737	2.77811	2.04118	1.87823	1.53632
GO:BP	GO:0042221	response to chemical	0.0712705	12	395872	NM_205018.1	IL8L1	2.67434	1.61144	0.00202664	0.38029	0.758382	1.46486	1.15958	1.19355	1.56818	0.986451	1.03291	1.04453	1.41849	2.40232	0.844281	1.84551	3.17077	1.64737	2.77811	2.04118	1.87823	1.53632
GO:BP	GO:0009605	response to external stimulus	0.072953	9	395872	NM_205018.1	IL8L1	2.67434	1.61144	0.00202664	0.38029	0.758382	1.46486	1.15958	1.19355	1.56818	0.986451	1.03291	1.04453	1.41849	2.40232	0.844281	1.84551	3.17077	1.64737	2.77811	2.04118	1.87823	1.53632
GO:BP	GO:0002376	immune system process	0.0749055	9	395872	NM_205018.1	IL8L1	2.67434	1.61144	0.00202664	0.38029	0.758382	1.46486	1.15958	1.19355	1.56818	0.986451	1.03291	1.04453	1.41849	2.40232	0.844281	1.84551	3.17077	1.64737	2.77811	2.04118	1.87823	1.53632
GO:BP	GO:0070887	cellular response to chemical stimulus	0.0812064	10	395872	NM_205018.1	IL8L1	2.67434	1.61144	0.00202664	0.38029	0.758382	1.46486	1.15958	1.19355	1.56818	0.986451	1.03291	1.04453	1.41849	2.40232	0.844281	1.84551	3.17077	1.64737	2.77811	2.04118	1.87823	1.53632
GO:BP	GO:0045321	leukocyte activation	0.106543	5	395872	NM_205018.1	IL8L1	2.67434	1.61144	0.00202664	0.38029	0.758382	1.46486	1.15958	1.19355	1.56818	0.986451	1.03291	1.04453	1.41849	2.40232	0.844281	1.84551	3.17077	1.64737	2.77811	2.04118	1.87823	1.53632
GO:BP	GO:0016477	cell migration	0.152891	6	395872	NM_205018.1	IL8L1	2.67434	1.61144	0.00202664	0.38029	0.758382	1.46486	1.15958	1.19355	1.56818	0.986451	1.03291	1.04453	1.41849	2.40232	0.844281	1.84551	3.17077	1.64737	2.77811	2.04118	1.87823	1.53632
GO:BP	GO:0006950	response to stress	0.177208	10	395872	NM_205018.1	IL8L1	2.67434	1.61144	0.00202664	0.38029	0.758382	1.46486	1.15958	1.19355	1.56818	0.986451	1.03291	1.04453	1.41849	2.40232	0.844281	1.84551	3.17077	1.64737	2.77811	2.04118	1.87823	1.53632
GO:BP	GO:0051674	localization of cell	0.181265	6	395872	NM_205018.1	IL8L1	2.67434	1.61144	0.00202664	0.38029	0.758382	1.46486	1.15958	1.19355	1.56818	0.986451	1.03291	1.04453	1.41849	2.40232	0.844281	1.84551	3.17077	1.64737	2.77811	2.04118	1.87823	1.53632
GO:BP	GO:0048870	cell motility	0.181265	6	395872	NM_205018.1	IL8L1	2.67434	1.61144	0.00202664	0.38029	0.758382	1.46486	1.15958	1.19355	1.56818	0.986451	1.03291	1.04453	1.41849	2.40232	0.844281	1.84551	3.17077	1.64737	2.77811	2.04118	1.87823	1.53632
GO:BP	GO:0006928	movement of cell or subcellular component	0.188154	7	395872	NM_205018.1	IL8L1	2.67434	1.61144	0.00202664	0.38029	0.758382	1.46486	1.15958	1.19355	1.56818	0.986451	1.03291	1.04453	1.41849	2.40232	0.844281	1.84551	3.17077	1.64737	2.77811	2.04118	1.87823	1.53632
GO:BP	GO:0040011	locomotion	0.227635	6	395872	NM_205018.1	IL8L1	2.67434	1.61144	0.00202664	0.38029	0.758382	1.46486	1.15958	1.19355	1.56818	0.986451	1.03291	1.04453	1.41849	2.40232	0.844281	1.84551	3.17077	1.64737	2.77811	2.04118	1.87823	1.53632
GO:MF	GO:0098772	molecular function regulator activity	0.327942	5	395872	NM_205018.1	IL8L1	2.67434	1.61144	0.00202664	0.38029	0.758382	1.46486	1.15958	1.19355	1.56818	0.986451	1.03291	1.04453	1.41849	2.40232	0.844281	1.84551	3.17077	1.64737	2.77811	2.04118	1.87823	1.53632
GO:BP	GO:0050896	response to stimulus	0.52133	15	395872	NM_205018.1	IL8L1	2.67434	1.61144	0.00202664	0.38029	0.758382	1.46486	1.15958	1.19355	1.56818	0.986451	1.03291	1.04453	1.41849	2.40232	0.844281	1.84551	3.17077	1.64737	2.77811	2.04118	1.87823	1.53632
GO:MF	GO:0005515	protein binding	0.557814	18	395872	NM_205018.1	IL8L1	2.67434	1.61144	0.00202664	0.38029	0.758382	1.46486	1.15958	1.19355	1.56818	0.986451	1.03291	1.04453	1.41849	2.40232	0.844281	1.84551	3.17077	1.64737	2.77811	2.04118	1.87823	1.53632
GO:BP	GO:0051716	cellular response to stimulus	0.759089	11	395872	NM_205018.1	IL8L1	2.67434	1.61144	0.00202664	0.38029	0.758382	1.46486	1.15958	1.19355	1.56818	0.986451	1.03291	1.04453	1.41849	2.40232	0.844281	1.84551	3.17077	1.64737	2.77811	2.04118	1.87823	1.53632
GO:BP	GO:0009987	cellular process	0.788956	30	395872	NM_205018.1	IL8L1	2.67434	1.61144	0.00202664	0.38029	0.758382	1.46486	1.15958	1.19355	1.56818	0.986451	1.03291	1.04453	1.41849	2.40232	0.844281	1.84551	3.17077	1.64737	2.77811	2.04118	1.87823	1.53632
GO:CC	GO:0110165	cellular anatomical entity	0.971506	29	395872	NM_205018.1	IL8L1	2.67434	1.61144	0.00202664	0.38029	0.758382	1.46486	1.15958	1.19355	1.56818	0.986451	1.03291	1.04453	1.41849	2.40232	0.844281	1.84551	3.17077	1.64737	2.77811	2.04118	1.87823	1.53632
GO:BP	GO:0008150	biological_process	0.995846	33	395872	NM_205018.1	IL8L1	2.67434	1.61144	0.00202664	0.38029	0.758382	1.46486	1.15958	1.19355	1.56818	0.986451	1.03291	1.04453	1.41849	2.40232	0.844281	1.84551	3.17077	1.64737	2.77811	2.04118	1.87823	1.53632
GO:CC	GO:0005575	cellular_component	1	29	395872	NM_205018.1	IL8L1	2.67434	1.61144	0.00202664	0.38029	0.758382	1.46486	1.15958	1.19355	1.56818	0.986451	1.03291	1.04453	1.41849	2.40232	0.844281	1.84551	3.17077	1.64737	2.77811	2.04118	1.87823	1.53632
GO:MF	GO:0003674	molecular_function	1	35	395872	NM_205018.1	IL8L1	2.67434	1.61144	0.00202664	0.38029	0.758382	1.46486	1.15958	1.19355	1.56818	0.986451	1.03291	1.04453	1.41849	2.40232	0.844281	1.84551	3.17077	1.64737	2.77811	2.04118	1.87823	1.53632
GO:MF	GO:0005488	binding	0.067912	32	395873	NM_205019.2,XM_015289879.3,XM_015289921.3,XM_025145275.2,XM_040655363.1,XM_040655482.1,XM_040655511.1,XM_040655548.1,XM_040655581.1	K123	-5.57041	3.79225	0.00066907	0.217465	1.71034	7.82019	3.10359	2.48022	2.62094	2.12581	2.3547	1.75508	2.40907	2.41715	1.75963	2.45145	2.80363	3.05404	2.67253	2.8132	2.84511	2.42132
GO:MF	GO:1901363	heterocyclic compound binding	0.197412	15	395873	NM_205019.2,XM_015289879.3,XM_015289921.3,XM_025145275.2,XM_040655363.1,XM_040655482.1,XM_040655511.1,XM_040655548.1,XM_040655581.1	K123	-5.57041	3.79225	0.00066907	0.217465	1.71034	7.82019	3.10359	2.48022	2.62094	2.12581	2.3547	1.75508	2.40907	2.41715	1.75963	2.45145	2.80363	3.05404	2.67253	2.8132	2.84511	2.42132
GO:MF	GO:0097159	organic cyclic compound binding	0.209934	15	395873	NM_205019.2,XM_015289879.3,XM_015289921.3,XM_025145275.2,XM_040655363.1,XM_040655482.1,XM_040655511.1,XM_040655548.1,XM_040655581.1	K123	-5.57041	3.79225	0.00066907	0.217465	1.71034	7.82019	3.10359	2.48022	2.62094	2.12581	2.3547	1.75508	2.40907	2.41715	1.75963	2.45145	2.80363	3.05404	2.67253	2.8132	2.84511	2.42132
GO:MF	GO:0043169	cation binding	0.257787	8	395873	NM_205019.2,XM_015289879.3,XM_015289921.3,XM_025145275.2,XM_040655363.1,XM_040655482.1,XM_040655511.1,XM_040655548.1,XM_040655581.1	K123	-5.57041	3.79225	0.00066907	0.217465	1.71034	7.82019	3.10359	2.48022	2.62094	2.12581	2.3547	1.75508	2.40907	2.41715	1.75963	2.45145	2.80363	3.05404	2.67253	2.8132	2.84511	2.42132
GO:MF	GO:0043167	ion binding	0.309643	12	395873	NM_205019.2,XM_015289879.3,XM_015289921.3,XM_025145275.2,XM_040655363.1,XM_040655482.1,XM_040655511.1,XM_040655548.1,XM_040655581.1	K123	-5.57041	3.79225	0.00066907	0.217465	1.71034	7.82019	3.10359	2.48022	2.62094	2.12581	2.3547	1.75508	2.40907	2.41715	1.75963	2.45145	2.80363	3.05404	2.67253	2.8132	2.84511	2.42132
GO:MF	GO:0046872	metal ion binding	0.346984	7	395873	NM_205019.2,XM_015289879.3,XM_015289921.3,XM_025145275.2,XM_040655363.1,XM_040655482.1,XM_040655511.1,XM_040655548.1,XM_040655581.1	K123	-5.57041	3.79225	0.00066907	0.217465	1.71034	7.82019	3.10359	2.48022	2.62094	2.12581	2.3547	1.75508	2.40907	2.41715	1.75963	2.45145	2.80363	3.05404	2.67253	2.8132	2.84511	2.42132
GO:MF	GO:0003824	catalytic activity	0.63813	13	395873	NM_205019.2,XM_015289879.3,XM_015289921.3,XM_025145275.2,XM_040655363.1,XM_040655482.1,XM_040655511.1,XM_040655548.1,XM_040655581.1	K123	-5.57041	3.79225	0.00066907	0.217465	1.71034	7.82019	3.10359	2.48022	2.62094	2.12581	2.3547	1.75508	2.40907	2.41715	1.75963	2.45145	2.80363	3.05404	2.67253	2.8132	2.84511	2.42132
GO:MF	GO:0016787	hydrolase activity	0.728409	5	395873	NM_205019.2,XM_015289879.3,XM_015289921.3,XM_025145275.2,XM_040655363.1,XM_040655482.1,XM_040655511.1,XM_040655548.1,XM_040655581.1	K123	-5.57041	3.79225	0.00066907	0.217465	1.71034	7.82019	3.10359	2.48022	2.62094	2.12581	2.3547	1.75508	2.40907	2.41715	1.75963	2.45145	2.80363	3.05404	2.67253	2.8132	2.84511	2.42132
GO:MF	GO:0003676	nucleic acid binding	0.766996	6	395873	NM_205019.2,XM_015289879.3,XM_015289921.3,XM_025145275.2,XM_040655363.1,XM_040655482.1,XM_040655511.1,XM_040655548.1,XM_040655581.1	K123	-5.57041	3.79225	0.00066907	0.217465	1.71034	7.82019	3.10359	2.48022	2.62094	2.12581	2.3547	1.75508	2.40907	2.41715	1.75963	2.45145	2.80363	3.05404	2.67253	2.8132	2.84511	2.42132
GO:MF	GO:0003674	molecular_function	1	35	395873	NM_205019.2,XM_015289879.3,XM_015289921.3,XM_025145275.2,XM_040655363.1,XM_040655482.1,XM_040655511.1,XM_040655548.1,XM_040655581.1	K123	-5.57041	3.79225	0.00066907	0.217465	1.71034	7.82019	3.10359	2.48022	2.62094	2.12581	2.3547	1.75508	2.40907	2.41715	1.75963	2.45145	2.80363	3.05404	2.67253	2.8132	2.84511	2.42132
GO:MF	GO:0020037	heme binding	1.12557e-06	7	396052	NM_205147.1	CYP1A1	-2.38189	6.77733	0.00912259	0.733692	7.88471	7.4405	8.68442	7.6803	6.12671	7.0803	5.95641	6.9925	3.56983	6.93917	6.62559	6.70923	5.15743	2.3199	5.59651	6.75743	5.58301	5.15339
GO:MF	GO:0046906	tetrapyrrole binding	1.12557e-06	7	396052	NM_205147.1	CYP1A1	-2.38189	6.77733	0.00912259	0.733692	7.88471	7.4405	8.68442	7.6803	6.12671	7.0803	5.95641	6.9925	3.56983	6.93917	6.62559	6.70923	5.15743	2.3199	5.59651	6.75743	5.58301	5.15339
GO:MF	GO:0005506	iron ion binding	0.0243805	3	396052	NM_205147.1	CYP1A1	-2.38189	6.77733	0.00912259	0.733692	7.88471	7.4405	8.68442	7.6803	6.12671	7.0803	5.95641	6.9925	3.56983	6.93917	6.62559	6.70923	5.15743	2.3199	5.59651	6.75743	5.58301	5.15339
GO:MF	GO:0016491	oxidoreductase activity	0.025486	6	396052	NM_205147.1	CYP1A1	-2.38189	6.77733	0.00912259	0.733692	7.88471	7.4405	8.68442	7.6803	6.12671	7.0803	5.95641	6.9925	3.56983	6.93917	6.62559	6.70923	5.15743	2.3199	5.59651	6.75743	5.58301	5.15339
GO:MF	GO:0005488	binding	0.067912	32	396052	NM_205147.1	CYP1A1	-2.38189	6.77733	0.00912259	0.733692	7.88471	7.4405	8.68442	7.6803	6.12671	7.0803	5.95641	6.9925	3.56983	6.93917	6.62559	6.70923	5.15743	2.3199	5.59651	6.75743	5.58301	5.15339
GO:MF	GO:0016712	oxidoreductase activity, acting on paired donors, with incorporation or reduction of molecular oxygen, reduced flavin or flavoprotein as one donor, and incorporation of one atom of oxygen	0.144704	1	396052	NM_205147.1	CYP1A1	-2.38189	6.77733	0.00912259	0.733692	7.88471	7.4405	8.68442	7.6803	6.12671	7.0803	5.95641	6.9925	3.56983	6.93917	6.62559	6.70923	5.15743	2.3199	5.59651	6.75743	5.58301	5.15339
GO:MF	GO:0046914	transition metal ion binding	0.168644	5	396052	NM_205147.1	CYP1A1	-2.38189	6.77733	0.00912259	0.733692	7.88471	7.4405	8.68442	7.6803	6.12671	7.0803	5.95641	6.9925	3.56983	6.93917	6.62559	6.70923	5.15743	2.3199	5.59651	6.75743	5.58301	5.15339
GO:MF	GO:1901363	heterocyclic compound binding	0.197412	15	396052	NM_205147.1	CYP1A1	-2.38189	6.77733	0.00912259	0.733692	7.88471	7.4405	8.68442	7.6803	6.12671	7.0803	5.95641	6.9925	3.56983	6.93917	6.62559	6.70923	5.15743	2.3199	5.59651	6.75743	5.58301	5.15339
GO:MF	GO:0097159	organic cyclic compound binding	0.209934	15	396052	NM_205147.1	CYP1A1	-2.38189	6.77733	0.00912259	0.733692	7.88471	7.4405	8.68442	7.6803	6.12671	7.0803	5.95641	6.9925	3.56983	6.93917	6.62559	6.70923	5.15743	2.3199	5.59651	6.75743	5.58301	5.15339
GO:MF	GO:0043169	cation binding	0.257787	8	396052	NM_205147.1	CYP1A1	-2.38189	6.77733	0.00912259	0.733692	7.88471	7.4405	8.68442	7.6803	6.12671	7.0803	5.95641	6.9925	3.56983	6.93917	6.62559	6.70923	5.15743	2.3199	5.59651	6.75743	5.58301	5.15339
GO:MF	GO:0043167	ion binding	0.309643	12	396052	NM_205147.1	CYP1A1	-2.38189	6.77733	0.00912259	0.733692	7.88471	7.4405	8.68442	7.6803	6.12671	7.0803	5.95641	6.9925	3.56983	6.93917	6.62559	6.70923	5.15743	2.3199	5.59651	6.75743	5.58301	5.15339
GO:MF	GO:0004497	monooxygenase activity	0.343038	1	396052	NM_205147.1	CYP1A1	-2.38189	6.77733	0.00912259	0.733692	7.88471	7.4405	8.68442	7.6803	6.12671	7.0803	5.95641	6.9925	3.56983	6.93917	6.62559	6.70923	5.15743	2.3199	5.59651	6.75743	5.58301	5.15339
GO:MF	GO:0046872	metal ion binding	0.346984	7	396052	NM_205147.1	CYP1A1	-2.38189	6.77733	0.00912259	0.733692	7.88471	7.4405	8.68442	7.6803	6.12671	7.0803	5.95641	6.9925	3.56983	6.93917	6.62559	6.70923	5.15743	2.3199	5.59651	6.75743	5.58301	5.15339
GO:MF	GO:0016705	oxidoreductase activity, acting on paired donors, with incorporation or reduction of molecular oxygen	0.455624	1	396052	NM_205147.1	CYP1A1	-2.38189	6.77733	0.00912259	0.733692	7.88471	7.4405	8.68442	7.6803	6.12671	7.0803	5.95641	6.9925	3.56983	6.93917	6.62559	6.70923	5.15743	2.3199	5.59651	6.75743	5.58301	5.15339
GO:MF	GO:0003824	catalytic activity	0.63813	13	396052	NM_205147.1	CYP1A1	-2.38189	6.77733	0.00912259	0.733692	7.88471	7.4405	8.68442	7.6803	6.12671	7.0803	5.95641	6.9925	3.56983	6.93917	6.62559	6.70923	5.15743	2.3199	5.59651	6.75743	5.58301	5.15339
GO:MF	GO:0003674	molecular_function	1	35	396052	NM_205147.1	CYP1A1	-2.38189	6.77733	0.00912259	0.733692	7.88471	7.4405	8.68442	7.6803	6.12671	7.0803	5.95641	6.9925	3.56983	6.93917	6.62559	6.70923	5.15743	2.3199	5.59651	6.75743	5.58301	5.15339
GO:MF	GO:0001665	alpha-N-acetylgalactosaminide alpha-2,6-sialyltransferase activity	0.0369078	1	396168	NM_205240.1,XM_040649461.1,XM_040649462.1,XM_040649463.1,XM_040649464.1,XM_040649465.1,XM_040649466.1	ST6GALNAC1	-2.71921	3.69602	0.00156816	0.332318	2.8196	4.96959	5.05633	4.25171	3.29923	4.63085	3.02657	5.8434	4.21717	1.76665	4.23662	3.42625	2.12835	1.68857	2.25413	2.54672	3.85116	4.09436
GO:BP	GO:0005975	carbohydrate metabolic process	0.0464114	5	396168	NM_205240.1,XM_040649461.1,XM_040649462.1,XM_040649463.1,XM_040649464.1,XM_040649465.1,XM_040649466.1	ST6GALNAC1	-2.71921	3.69602	0.00156816	0.332318	2.8196	4.96959	5.05633	4.25171	3.29923	4.63085	3.02657	5.8434	4.21717	1.76665	4.23662	3.42625	2.12835	1.68857	2.25413	2.54672	3.85116	4.09436
GO:BP	GO:0009312	oligosaccharide biosynthetic process	0.143601	1	396168	NM_205240.1,XM_040649461.1,XM_040649462.1,XM_040649463.1,XM_040649464.1,XM_040649465.1,XM_040649466.1	ST6GALNAC1	-2.71921	3.69602	0.00156816	0.332318	2.8196	4.96959	5.05633	4.25171	3.29923	4.63085	3.02657	5.8434	4.21717	1.76665	4.23662	3.42625	2.12835	1.68857	2.25413	2.54672	3.85116	4.09436
GO:BP	GO:0097503	sialylation	0.170332	1	396168	NM_205240.1,XM_040649461.1,XM_040649462.1,XM_040649463.1,XM_040649464.1,XM_040649465.1,XM_040649466.1	ST6GALNAC1	-2.71921	3.69602	0.00156816	0.332318	2.8196	4.96959	5.05633	4.25171	3.29923	4.63085	3.02657	5.8434	4.21717	1.76665	4.23662	3.42625	2.12835	1.68857	2.25413	2.54672	3.85116	4.09436
GO:MF	GO:0008373	sialyltransferase activity	0.173594	1	396168	NM_205240.1,XM_040649461.1,XM_040649462.1,XM_040649463.1,XM_040649464.1,XM_040649465.1,XM_040649466.1	ST6GALNAC1	-2.71921	3.69602	0.00156816	0.332318	2.8196	4.96959	5.05633	4.25171	3.29923	4.63085	3.02657	5.8434	4.21717	1.76665	4.23662	3.42625	2.12835	1.68857	2.25413	2.54672	3.85116	4.09436
GO:BP	GO:0016051	carbohydrate biosynthetic process	0.190318	2	396168	NM_205240.1,XM_040649461.1,XM_040649462.1,XM_040649463.1,XM_040649464.1,XM_040649465.1,XM_040649466.1	ST6GALNAC1	-2.71921	3.69602	0.00156816	0.332318	2.8196	4.96959	5.05633	4.25171	3.29923	4.63085	3.02657	5.8434	4.21717	1.76665	4.23662	3.42625	2.12835	1.68857	2.25413	2.54672	3.85116	4.09436
GO:BP	GO:0009311	oligosaccharide metabolic process	0.235275	1	396168	NM_205240.1,XM_040649461.1,XM_040649462.1,XM_040649463.1,XM_040649464.1,XM_040649465.1,XM_040649466.1	ST6GALNAC1	-2.71921	3.69602	0.00156816	0.332318	2.8196	4.96959	5.05633	4.25171	3.29923	4.63085	3.02657	5.8434	4.21717	1.76665	4.23662	3.42625	2.12835	1.68857	2.25413	2.54672	3.85116	4.09436
GO:BP	GO:0043413	macromolecule glycosylation	0.511075	1	396168	NM_205240.1,XM_040649461.1,XM_040649462.1,XM_040649463.1,XM_040649464.1,XM_040649465.1,XM_040649466.1	ST6GALNAC1	-2.71921	3.69602	0.00156816	0.332318	2.8196	4.96959	5.05633	4.25171	3.29923	4.63085	3.02657	5.8434	4.21717	1.76665	4.23662	3.42625	2.12835	1.68857	2.25413	2.54672	3.85116	4.09436
GO:BP	GO:0006486	protein glycosylation	0.511075	1	396168	NM_205240.1,XM_040649461.1,XM_040649462.1,XM_040649463.1,XM_040649464.1,XM_040649465.1,XM_040649466.1	ST6GALNAC1	-2.71921	3.69602	0.00156816	0.332318	2.8196	4.96959	5.05633	4.25171	3.29923	4.63085	3.02657	5.8434	4.21717	1.76665	4.23662	3.42625	2.12835	1.68857	2.25413	2.54672	3.85116	4.09436
GO:BP	GO:0070085	glycosylation	0.52133	1	396168	NM_205240.1,XM_040649461.1,XM_040649462.1,XM_040649463.1,XM_040649464.1,XM_040649465.1,XM_040649466.1	ST6GALNAC1	-2.71921	3.69602	0.00156816	0.332318	2.8196	4.96959	5.05633	4.25171	3.29923	4.63085	3.02657	5.8434	4.21717	1.76665	4.23662	3.42625	2.12835	1.68857	2.25413	2.54672	3.85116	4.09436
GO:BP	GO:0009101	glycoprotein biosynthetic process	0.571211	1	396168	NM_205240.1,XM_040649461.1,XM_040649462.1,XM_040649463.1,XM_040649464.1,XM_040649465.1,XM_040649466.1	ST6GALNAC1	-2.71921	3.69602	0.00156816	0.332318	2.8196	4.96959	5.05633	4.25171	3.29923	4.63085	3.02657	5.8434	4.21717	1.76665	4.23662	3.42625	2.12835	1.68857	2.25413	2.54672	3.85116	4.09436
GO:MF	GO:0016757	glycosyltransferase activity	0.602964	1	396168	NM_205240.1,XM_040649461.1,XM_040649462.1,XM_040649463.1,XM_040649464.1,XM_040649465.1,XM_040649466.1	ST6GALNAC1	-2.71921	3.69602	0.00156816	0.332318	2.8196	4.96959	5.05633	4.25171	3.29923	4.63085	3.02657	5.8434	4.21717	1.76665	4.23662	3.42625	2.12835	1.68857	2.25413	2.54672	3.85116	4.09436
GO:CC	GO:0098588	bounding membrane of organelle	0.609892	3	396168	NM_205240.1,XM_040649461.1,XM_040649462.1,XM_040649463.1,XM_040649464.1,XM_040649465.1,XM_040649466.1	ST6GALNAC1	-2.71921	3.69602	0.00156816	0.332318	2.8196	4.96959	5.05633	4.25171	3.29923	4.63085	3.02657	5.8434	4.21717	1.76665	4.23662	3.42625	2.12835	1.68857	2.25413	2.54672	3.85116	4.09436
GO:BP	GO:0009100	glycoprotein metabolic process	0.617551	1	396168	NM_205240.1,XM_040649461.1,XM_040649462.1,XM_040649463.1,XM_040649464.1,XM_040649465.1,XM_040649466.1	ST6GALNAC1	-2.71921	3.69602	0.00156816	0.332318	2.8196	4.96959	5.05633	4.25171	3.29923	4.63085	3.02657	5.8434	4.21717	1.76665	4.23662	3.42625	2.12835	1.68857	2.25413	2.54672	3.85116	4.09436
GO:MF	GO:0003824	catalytic activity	0.63813	13	396168	NM_205240.1,XM_040649461.1,XM_040649462.1,XM_040649463.1,XM_040649464.1,XM_040649465.1,XM_040649466.1	ST6GALNAC1	-2.71921	3.69602	0.00156816	0.332318	2.8196	4.96959	5.05633	4.25171	3.29923	4.63085	3.02657	5.8434	4.21717	1.76665	4.23662	3.42625	2.12835	1.68857	2.25413	2.54672	3.85116	4.09436
GO:BP	GO:1901135	carbohydrate derivative metabolic process	0.643407	2	396168	NM_205240.1,XM_040649461.1,XM_040649462.1,XM_040649463.1,XM_040649464.1,XM_040649465.1,XM_040649466.1	ST6GALNAC1	-2.71921	3.69602	0.00156816	0.332318	2.8196	4.96959	5.05633	4.25171	3.29923	4.63085	3.02657	5.8434	4.21717	1.76665	4.23662	3.42625	2.12835	1.68857	2.25413	2.54672	3.85116	4.09436
GO:CC	GO:0000139	Golgi membrane	0.715928	1	396168	NM_205240.1,XM_040649461.1,XM_040649462.1,XM_040649463.1,XM_040649464.1,XM_040649465.1,XM_040649466.1	ST6GALNAC1	-2.71921	3.69602	0.00156816	0.332318	2.8196	4.96959	5.05633	4.25171	3.29923	4.63085	3.02657	5.8434	4.21717	1.76665	4.23662	3.42625	2.12835	1.68857	2.25413	2.54672	3.85116	4.09436
GO:BP	GO:0034645	cellular macromolecule biosynthetic process	0.726108	2	396168	NM_205240.1,XM_040649461.1,XM_040649462.1,XM_040649463.1,XM_040649464.1,XM_040649465.1,XM_040649466.1	ST6GALNAC1	-2.71921	3.69602	0.00156816	0.332318	2.8196	4.96959	5.05633	4.25171	3.29923	4.63085	3.02657	5.8434	4.21717	1.76665	4.23662	3.42625	2.12835	1.68857	2.25413	2.54672	3.85116	4.09436
GO:BP	GO:1901137	carbohydrate derivative biosynthetic process	0.766759	1	396168	NM_205240.1,XM_040649461.1,XM_040649462.1,XM_040649463.1,XM_040649464.1,XM_040649465.1,XM_040649466.1	ST6GALNAC1	-2.71921	3.69602	0.00156816	0.332318	2.8196	4.96959	5.05633	4.25171	3.29923	4.63085	3.02657	5.8434	4.21717	1.76665	4.23662	3.42625	2.12835	1.68857	2.25413	2.54672	3.85116	4.09436
GO:BP	GO:0008152	metabolic process	0.78269	20	396168	NM_205240.1,XM_040649461.1,XM_040649462.1,XM_040649463.1,XM_040649464.1,XM_040649465.1,XM_040649466.1	ST6GALNAC1	-2.71921	3.69602	0.00156816	0.332318	2.8196	4.96959	5.05633	4.25171	3.29923	4.63085	3.02657	5.8434	4.21717	1.76665	4.23662	3.42625	2.12835	1.68857	2.25413	2.54672	3.85116	4.09436
GO:BP	GO:0009987	cellular process	0.788956	30	396168	NM_205240.1,XM_040649461.1,XM_040649462.1,XM_040649463.1,XM_040649464.1,XM_040649465.1,XM_040649466.1	ST6GALNAC1	-2.71921	3.69602	0.00156816	0.332318	2.8196	4.96959	5.05633	4.25171	3.29923	4.63085	3.02657	5.8434	4.21717	1.76665	4.23662	3.42625	2.12835	1.68857	2.25413	2.54672	3.85116	4.09436
GO:CC	GO:0005737	cytoplasm	0.927605	15	396168	NM_205240.1,XM_040649461.1,XM_040649462.1,XM_040649463.1,XM_040649464.1,XM_040649465.1,XM_040649466.1	ST6GALNAC1	-2.71921	3.69602	0.00156816	0.332318	2.8196	4.96959	5.05633	4.25171	3.29923	4.63085	3.02657	5.8434	4.21717	1.76665	4.23662	3.42625	2.12835	1.68857	2.25413	2.54672	3.85116	4.09436
GO:CC	GO:0005794	Golgi apparatus	0.927605	2	396168	NM_205240.1,XM_040649461.1,XM_040649462.1,XM_040649463.1,XM_040649464.1,XM_040649465.1,XM_040649466.1	ST6GALNAC1	-2.71921	3.69602	0.00156816	0.332318	2.8196	4.96959	5.05633	4.25171	3.29923	4.63085	3.02657	5.8434	4.21717	1.76665	4.23662	3.42625	2.12835	1.68857	2.25413	2.54672	3.85116	4.09436
GO:BP	GO:0009059	macromolecule biosynthetic process	0.944034	5	396168	NM_205240.1,XM_040649461.1,XM_040649462.1,XM_040649463.1,XM_040649464.1,XM_040649465.1,XM_040649466.1	ST6GALNAC1	-2.71921	3.69602	0.00156816	0.332318	2.8196	4.96959	5.05633	4.25171	3.29923	4.63085	3.02657	5.8434	4.21717	1.76665	4.23662	3.42625	2.12835	1.68857	2.25413	2.54672	3.85116	4.09436
GO:CC	GO:0012505	endomembrane system	0.947205	5	396168	NM_205240.1,XM_040649461.1,XM_040649462.1,XM_040649463.1,XM_040649464.1,XM_040649465.1,XM_040649466.1	ST6GALNAC1	-2.71921	3.69602	0.00156816	0.332318	2.8196	4.96959	5.05633	4.25171	3.29923	4.63085	3.02657	5.8434	4.21717	1.76665	4.23662	3.42625	2.12835	1.68857	2.25413	2.54672	3.85116	4.09436
GO:BP	GO:0044237	cellular metabolic process	0.948979	15	396168	NM_205240.1,XM_040649461.1,XM_040649462.1,XM_040649463.1,XM_040649464.1,XM_040649465.1,XM_040649466.1	ST6GALNAC1	-2.71921	3.69602	0.00156816	0.332318	2.8196	4.96959	5.05633	4.25171	3.29923	4.63085	3.02657	5.8434	4.21717	1.76665	4.23662	3.42625	2.12835	1.68857	2.25413	2.54672	3.85116	4.09436
GO:CC	GO:0031090	organelle membrane	0.96085	3	396168	NM_205240.1,XM_040649461.1,XM_040649462.1,XM_040649463.1,XM_040649464.1,XM_040649465.1,XM_040649466.1	ST6GALNAC1	-2.71921	3.69602	0.00156816	0.332318	2.8196	4.96959	5.05633	4.25171	3.29923	4.63085	3.02657	5.8434	4.21717	1.76665	4.23662	3.42625	2.12835	1.68857	2.25413	2.54672	3.85116	4.09436
GO:BP	GO:0071704	organic substance metabolic process	0.970222	16	396168	NM_205240.1,XM_040649461.1,XM_040649462.1,XM_040649463.1,XM_040649464.1,XM_040649465.1,XM_040649466.1	ST6GALNAC1	-2.71921	3.69602	0.00156816	0.332318	2.8196	4.96959	5.05633	4.25171	3.29923	4.63085	3.02657	5.8434	4.21717	1.76665	4.23662	3.42625	2.12835	1.68857	2.25413	2.54672	3.85116	4.09436
GO:CC	GO:0110165	cellular anatomical entity	0.971506	29	396168	NM_205240.1,XM_040649461.1,XM_040649462.1,XM_040649463.1,XM_040649464.1,XM_040649465.1,XM_040649466.1	ST6GALNAC1	-2.71921	3.69602	0.00156816	0.332318	2.8196	4.96959	5.05633	4.25171	3.29923	4.63085	3.02657	5.8434	4.21717	1.76665	4.23662	3.42625	2.12835	1.68857	2.25413	2.54672	3.85116	4.09436
GO:BP	GO:1901566	organonitrogen compound biosynthetic process	0.97545	1	396168	NM_205240.1,XM_040649461.1,XM_040649462.1,XM_040649463.1,XM_040649464.1,XM_040649465.1,XM_040649466.1	ST6GALNAC1	-2.71921	3.69602	0.00156816	0.332318	2.8196	4.96959	5.05633	4.25171	3.29923	4.63085	3.02657	5.8434	4.21717	1.76665	4.23662	3.42625	2.12835	1.68857	2.25413	2.54672	3.85116	4.09436
GO:BP	GO:1901564	organonitrogen compound metabolic process	0.982604	7	396168	NM_205240.1,XM_040649461.1,XM_040649462.1,XM_040649463.1,XM_040649464.1,XM_040649465.1,XM_040649466.1	ST6GALNAC1	-2.71921	3.69602	0.00156816	0.332318	2.8196	4.96959	5.05633	4.25171	3.29923	4.63085	3.02657	5.8434	4.21717	1.76665	4.23662	3.42625	2.12835	1.68857	2.25413	2.54672	3.85116	4.09436
GO:BP	GO:0044238	primary metabolic process	0.982604	14	396168	NM_205240.1,XM_040649461.1,XM_040649462.1,XM_040649463.1,XM_040649464.1,XM_040649465.1,XM_040649466.1	ST6GALNAC1	-2.71921	3.69602	0.00156816	0.332318	2.8196	4.96959	5.05633	4.25171	3.29923	4.63085	3.02657	5.8434	4.21717	1.76665	4.23662	3.42625	2.12835	1.68857	2.25413	2.54672	3.85116	4.09436
GO:BP	GO:0044249	cellular biosynthetic process	0.985575	5	396168	NM_205240.1,XM_040649461.1,XM_040649462.1,XM_040649463.1,XM_040649464.1,XM_040649465.1,XM_040649466.1	ST6GALNAC1	-2.71921	3.69602	0.00156816	0.332318	2.8196	4.96959	5.05633	4.25171	3.29923	4.63085	3.02657	5.8434	4.21717	1.76665	4.23662	3.42625	2.12835	1.68857	2.25413	2.54672	3.85116	4.09436
GO:BP	GO:1901576	organic substance biosynthetic process	0.985675	5	396168	NM_205240.1,XM_040649461.1,XM_040649462.1,XM_040649463.1,XM_040649464.1,XM_040649465.1,XM_040649466.1	ST6GALNAC1	-2.71921	3.69602	0.00156816	0.332318	2.8196	4.96959	5.05633	4.25171	3.29923	4.63085	3.02657	5.8434	4.21717	1.76665	4.23662	3.42625	2.12835	1.68857	2.25413	2.54672	3.85116	4.09436
GO:BP	GO:0009058	biosynthetic process	0.985675	5	396168	NM_205240.1,XM_040649461.1,XM_040649462.1,XM_040649463.1,XM_040649464.1,XM_040649465.1,XM_040649466.1	ST6GALNAC1	-2.71921	3.69602	0.00156816	0.332318	2.8196	4.96959	5.05633	4.25171	3.29923	4.63085	3.02657	5.8434	4.21717	1.76665	4.23662	3.42625	2.12835	1.68857	2.25413	2.54672	3.85116	4.09436
GO:BP	GO:0019538	protein metabolic process	0.986645	5	396168	NM_205240.1,XM_040649461.1,XM_040649462.1,XM_040649463.1,XM_040649464.1,XM_040649465.1,XM_040649466.1	ST6GALNAC1	-2.71921	3.69602	0.00156816	0.332318	2.8196	4.96959	5.05633	4.25171	3.29923	4.63085	3.02657	5.8434	4.21717	1.76665	4.23662	3.42625	2.12835	1.68857	2.25413	2.54672	3.85116	4.09436
GO:BP	GO:0006464	cellular protein modification process	0.995448	2	396168	NM_205240.1,XM_040649461.1,XM_040649462.1,XM_040649463.1,XM_040649464.1,XM_040649465.1,XM_040649466.1	ST6GALNAC1	-2.71921	3.69602	0.00156816	0.332318	2.8196	4.96959	5.05633	4.25171	3.29923	4.63085	3.02657	5.8434	4.21717	1.76665	4.23662	3.42625	2.12835	1.68857	2.25413	2.54672	3.85116	4.09436
GO:BP	GO:0044267	cellular protein metabolic process	0.995448	3	396168	NM_205240.1,XM_040649461.1,XM_040649462.1,XM_040649463.1,XM_040649464.1,XM_040649465.1,XM_040649466.1	ST6GALNAC1	-2.71921	3.69602	0.00156816	0.332318	2.8196	4.96959	5.05633	4.25171	3.29923	4.63085	3.02657	5.8434	4.21717	1.76665	4.23662	3.42625	2.12835	1.68857	2.25413	2.54672	3.85116	4.09436
GO:BP	GO:0006807	nitrogen compound metabolic process	0.995448	11	396168	NM_205240.1,XM_040649461.1,XM_040649462.1,XM_040649463.1,XM_040649464.1,XM_040649465.1,XM_040649466.1	ST6GALNAC1	-2.71921	3.69602	0.00156816	0.332318	2.8196	4.96959	5.05633	4.25171	3.29923	4.63085	3.02657	5.8434	4.21717	1.76665	4.23662	3.42625	2.12835	1.68857	2.25413	2.54672	3.85116	4.09436
GO:BP	GO:0036211	protein modification process	0.995448	2	396168	NM_205240.1,XM_040649461.1,XM_040649462.1,XM_040649463.1,XM_040649464.1,XM_040649465.1,XM_040649466.1	ST6GALNAC1	-2.71921	3.69602	0.00156816	0.332318	2.8196	4.96959	5.05633	4.25171	3.29923	4.63085	3.02657	5.8434	4.21717	1.76665	4.23662	3.42625	2.12835	1.68857	2.25413	2.54672	3.85116	4.09436
GO:BP	GO:0043170	macromolecule metabolic process	0.995448	11	396168	NM_205240.1,XM_040649461.1,XM_040649462.1,XM_040649463.1,XM_040649464.1,XM_040649465.1,XM_040649466.1	ST6GALNAC1	-2.71921	3.69602	0.00156816	0.332318	2.8196	4.96959	5.05633	4.25171	3.29923	4.63085	3.02657	5.8434	4.21717	1.76665	4.23662	3.42625	2.12835	1.68857	2.25413	2.54672	3.85116	4.09436
GO:BP	GO:0043412	macromolecule modification	0.995448	2	396168	NM_205240.1,XM_040649461.1,XM_040649462.1,XM_040649463.1,XM_040649464.1,XM_040649465.1,XM_040649466.1	ST6GALNAC1	-2.71921	3.69602	0.00156816	0.332318	2.8196	4.96959	5.05633	4.25171	3.29923	4.63085	3.02657	5.8434	4.21717	1.76665	4.23662	3.42625	2.12835	1.68857	2.25413	2.54672	3.85116	4.09436
GO:BP	GO:0008150	biological_process	0.995846	33	396168	NM_205240.1,XM_040649461.1,XM_040649462.1,XM_040649463.1,XM_040649464.1,XM_040649465.1,XM_040649466.1	ST6GALNAC1	-2.71921	3.69602	0.00156816	0.332318	2.8196	4.96959	5.05633	4.25171	3.29923	4.63085	3.02657	5.8434	4.21717	1.76665	4.23662	3.42625	2.12835	1.68857	2.25413	2.54672	3.85116	4.09436
GO:MF	GO:0016740	transferase activity	0.999075	2	396168	NM_205240.1,XM_040649461.1,XM_040649462.1,XM_040649463.1,XM_040649464.1,XM_040649465.1,XM_040649466.1	ST6GALNAC1	-2.71921	3.69602	0.00156816	0.332318	2.8196	4.96959	5.05633	4.25171	3.29923	4.63085	3.02657	5.8434	4.21717	1.76665	4.23662	3.42625	2.12835	1.68857	2.25413	2.54672	3.85116	4.09436
GO:BP	GO:0044260	cellular macromolecule metabolic process	0.999089	3	396168	NM_205240.1,XM_040649461.1,XM_040649462.1,XM_040649463.1,XM_040649464.1,XM_040649465.1,XM_040649466.1	ST6GALNAC1	-2.71921	3.69602	0.00156816	0.332318	2.8196	4.96959	5.05633	4.25171	3.29923	4.63085	3.02657	5.8434	4.21717	1.76665	4.23662	3.42625	2.12835	1.68857	2.25413	2.54672	3.85116	4.09436
GO:CC	GO:0016020	membrane	1	8	396168	NM_205240.1,XM_040649461.1,XM_040649462.1,XM_040649463.1,XM_040649464.1,XM_040649465.1,XM_040649466.1	ST6GALNAC1	-2.71921	3.69602	0.00156816	0.332318	2.8196	4.96959	5.05633	4.25171	3.29923	4.63085	3.02657	5.8434	4.21717	1.76665	4.23662	3.42625	2.12835	1.68857	2.25413	2.54672	3.85116	4.09436
GO:CC	GO:0005575	cellular_component	1	29	396168	NM_205240.1,XM_040649461.1,XM_040649462.1,XM_040649463.1,XM_040649464.1,XM_040649465.1,XM_040649466.1	ST6GALNAC1	-2.71921	3.69602	0.00156816	0.332318	2.8196	4.96959	5.05633	4.25171	3.29923	4.63085	3.02657	5.8434	4.21717	1.76665	4.23662	3.42625	2.12835	1.68857	2.25413	2.54672	3.85116	4.09436
GO:CC	GO:0005622	intracellular anatomical structure	1	19	396168	NM_205240.1,XM_040649461.1,XM_040649462.1,XM_040649463.1,XM_040649464.1,XM_040649465.1,XM_040649466.1	ST6GALNAC1	-2.71921	3.69602	0.00156816	0.332318	2.8196	4.96959	5.05633	4.25171	3.29923	4.63085	3.02657	5.8434	4.21717	1.76665	4.23662	3.42625	2.12835	1.68857	2.25413	2.54672	3.85116	4.09436
GO:MF	GO:0003674	molecular_function	1	35	396168	NM_205240.1,XM_040649461.1,XM_040649462.1,XM_040649463.1,XM_040649464.1,XM_040649465.1,XM_040649466.1	ST6GALNAC1	-2.71921	3.69602	0.00156816	0.332318	2.8196	4.96959	5.05633	4.25171	3.29923	4.63085	3.02657	5.8434	4.21717	1.76665	4.23662	3.42625	2.12835	1.68857	2.25413	2.54672	3.85116	4.09436
GO:CC	GO:0031224	intrinsic component of membrane	1	5	396168	NM_205240.1,XM_040649461.1,XM_040649462.1,XM_040649463.1,XM_040649464.1,XM_040649465.1,XM_040649466.1	ST6GALNAC1	-2.71921	3.69602	0.00156816	0.332318	2.8196	4.96959	5.05633	4.25171	3.29923	4.63085	3.02657	5.8434	4.21717	1.76665	4.23662	3.42625	2.12835	1.68857	2.25413	2.54672	3.85116	4.09436
GO:CC	GO:0043226	organelle	1	14	396168	NM_205240.1,XM_040649461.1,XM_040649462.1,XM_040649463.1,XM_040649464.1,XM_040649465.1,XM_040649466.1	ST6GALNAC1	-2.71921	3.69602	0.00156816	0.332318	2.8196	4.96959	5.05633	4.25171	3.29923	4.63085	3.02657	5.8434	4.21717	1.76665	4.23662	3.42625	2.12835	1.68857	2.25413	2.54672	3.85116	4.09436
GO:CC	GO:0043227	membrane-bounded organelle	1	11	396168	NM_205240.1,XM_040649461.1,XM_040649462.1,XM_040649463.1,XM_040649464.1,XM_040649465.1,XM_040649466.1	ST6GALNAC1	-2.71921	3.69602	0.00156816	0.332318	2.8196	4.96959	5.05633	4.25171	3.29923	4.63085	3.02657	5.8434	4.21717	1.76665	4.23662	3.42625	2.12835	1.68857	2.25413	2.54672	3.85116	4.09436
GO:CC	GO:0043229	intracellular organelle	1	14	396168	NM_205240.1,XM_040649461.1,XM_040649462.1,XM_040649463.1,XM_040649464.1,XM_040649465.1,XM_040649466.1	ST6GALNAC1	-2.71921	3.69602	0.00156816	0.332318	2.8196	4.96959	5.05633	4.25171	3.29923	4.63085	3.02657	5.8434	4.21717	1.76665	4.23662	3.42625	2.12835	1.68857	2.25413	2.54672	3.85116	4.09436
GO:CC	GO:0043231	intracellular membrane-bounded organelle	1	10	396168	NM_205240.1,XM_040649461.1,XM_040649462.1,XM_040649463.1,XM_040649464.1,XM_040649465.1,XM_040649466.1	ST6GALNAC1	-2.71921	3.69602	0.00156816	0.332318	2.8196	4.96959	5.05633	4.25171	3.29923	4.63085	3.02657	5.8434	4.21717	1.76665	4.23662	3.42625	2.12835	1.68857	2.25413	2.54672	3.85116	4.09436
GO:CC	GO:0016021	integral component of membrane	1	5	396168	NM_205240.1,XM_040649461.1,XM_040649462.1,XM_040649463.1,XM_040649464.1,XM_040649465.1,XM_040649466.1	ST6GALNAC1	-2.71921	3.69602	0.00156816	0.332318	2.8196	4.96959	5.05633	4.25171	3.29923	4.63085	3.02657	5.8434	4.21717	1.76665	4.23662	3.42625	2.12835	1.68857	2.25413	2.54672	3.85116	4.09436
GO:BP	GO:0051179	localization	0.0133693	20	396277	NM_001281498.1,NM_205335.3	TTR	-2.55398	1.53114	0.00356413	0.493584	1.95053	1.49289	1.74768	2.63423	1.89132	1.65941	2.37423	4.51003	1.23346	1.81223	1.38968	0.799985	2.00731	0.768342	1.46355	2.47822	0.951704	1.35031
GO:MF	GO:0005488	binding	0.067912	32	396277	NM_001281498.1,NM_205335.3	TTR	-2.55398	1.53114	0.00356413	0.493584	1.95053	1.49289	1.74768	2.63423	1.89132	1.65941	2.37423	4.51003	1.23346	1.81223	1.38968	0.799985	2.00731	0.768342	1.46355	2.47822	0.951704	1.35031
GO:BP	GO:0010817	regulation of hormone levels	0.0692052	4	396277	NM_001281498.1,NM_205335.3	TTR	-2.55398	1.53114	0.00356413	0.493584	1.95053	1.49289	1.74768	2.63423	1.89132	1.65941	2.37423	4.51003	1.23346	1.81223	1.38968	0.799985	2.00731	0.768342	1.46355	2.47822	0.951704	1.35031
GO:MF	GO:0070324	thyroid hormone binding	0.0761408	1	396277	NM_001281498.1,NM_205335.3	TTR	-2.55398	1.53114	0.00356413	0.493584	1.95053	1.49289	1.74768	2.63423	1.89132	1.65941	2.37423	4.51003	1.23346	1.81223	1.38968	0.799985	2.00731	0.768342	1.46355	2.47822	0.951704	1.35031
GO:BP	GO:0009914	hormone transport	0.097351	3	396277	NM_001281498.1,NM_205335.3	TTR	-2.55398	1.53114	0.00356413	0.493584	1.95053	1.49289	1.74768	2.63423	1.89132	1.65941	2.37423	4.51003	1.23346	1.81223	1.38968	0.799985	2.00731	0.768342	1.46355	2.47822	0.951704	1.35031
GO:BP	GO:0070327	thyroid hormone transport	0.143601	1	396277	NM_001281498.1,NM_205335.3	TTR	-2.55398	1.53114	0.00356413	0.493584	1.95053	1.49289	1.74768	2.63423	1.89132	1.65941	2.37423	4.51003	1.23346	1.81223	1.38968	0.799985	2.00731	0.768342	1.46355	2.47822	0.951704	1.35031
GO:BP	GO:0006810	transport	0.149338	13	396277	NM_001281498.1,NM_205335.3	TTR	-2.55398	1.53114	0.00356413	0.493584	1.95053	1.49289	1.74768	2.63423	1.89132	1.65941	2.37423	4.51003	1.23346	1.81223	1.38968	0.799985	2.00731	0.768342	1.46355	2.47822	0.951704	1.35031
GO:BP	GO:0051234	establishment of localization	0.170332	13	396277	NM_001281498.1,NM_205335.3	TTR	-2.55398	1.53114	0.00356413	0.493584	1.95053	1.49289	1.74768	2.63423	1.89132	1.65941	2.37423	4.51003	1.23346	1.81223	1.38968	0.799985	2.00731	0.768342	1.46355	2.47822	0.951704	1.35031
GO:BP	GO:0042445	hormone metabolic process	0.188154	2	396277	NM_001281498.1,NM_205335.3	TTR	-2.55398	1.53114	0.00356413	0.493584	1.95053	1.49289	1.74768	2.63423	1.89132	1.65941	2.37423	4.51003	1.23346	1.81223	1.38968	0.799985	2.00731	0.768342	1.46355	2.47822	0.951704	1.35031
GO:BP	GO:0042572	retinol metabolic process	0.198091	1	396277	NM_001281498.1,NM_205335.3	TTR	-2.55398	1.53114	0.00356413	0.493584	1.95053	1.49289	1.74768	2.63423	1.89132	1.65941	2.37423	4.51003	1.23346	1.81223	1.38968	0.799985	2.00731	0.768342	1.46355	2.47822	0.951704	1.35031
GO:MF	GO:0042562	hormone binding	0.257787	1	396277	NM_001281498.1,NM_205335.3	TTR	-2.55398	1.53114	0.00356413	0.493584	1.95053	1.49289	1.74768	2.63423	1.89132	1.65941	2.37423	4.51003	1.23346	1.81223	1.38968	0.799985	2.00731	0.768342	1.46355	2.47822	0.951704	1.35031
GO:BP	GO:0001523	retinoid metabolic process	0.261309	1	396277	NM_001281498.1,NM_205335.3	TTR	-2.55398	1.53114	0.00356413	0.493584	1.95053	1.49289	1.74768	2.63423	1.89132	1.65941	2.37423	4.51003	1.23346	1.81223	1.38968	0.799985	2.00731	0.768342	1.46355	2.47822	0.951704	1.35031
GO:BP	GO:0016101	diterpenoid metabolic process	0.269792	1	396277	NM_001281498.1,NM_205335.3	TTR	-2.55398	1.53114	0.00356413	0.493584	1.95053	1.49289	1.74768	2.63423	1.89132	1.65941	2.37423	4.51003	1.23346	1.81223	1.38968	0.799985	2.00731	0.768342	1.46355	2.47822	0.951704	1.35031
GO:BP	GO:0006721	terpenoid metabolic process	0.281504	1	396277	NM_001281498.1,NM_205335.3	TTR	-2.55398	1.53114	0.00356413	0.493584	1.95053	1.49289	1.74768	2.63423	1.89132	1.65941	2.37423	4.51003	1.23346	1.81223	1.38968	0.799985	2.00731	0.768342	1.46355	2.47822	0.951704	1.35031
GO:BP	GO:0034308	primary alcohol metabolic process	0.29005	1	396277	NM_001281498.1,NM_205335.3	TTR	-2.55398	1.53114	0.00356413	0.493584	1.95053	1.49289	1.74768	2.63423	1.89132	1.65941	2.37423	4.51003	1.23346	1.81223	1.38968	0.799985	2.00731	0.768342	1.46355	2.47822	0.951704	1.35031
GO:BP	GO:0006720	isoprenoid metabolic process	0.320837	1	396277	NM_001281498.1,NM_205335.3	TTR	-2.55398	1.53114	0.00356413	0.493584	1.95053	1.49289	1.74768	2.63423	1.89132	1.65941	2.37423	4.51003	1.23346	1.81223	1.38968	0.799985	2.00731	0.768342	1.46355	2.47822	0.951704	1.35031
GO:BP	GO:0120254	olefinic compound metabolic process	0.320837	1	396277	NM_001281498.1,NM_205335.3	TTR	-2.55398	1.53114	0.00356413	0.493584	1.95053	1.49289	1.74768	2.63423	1.89132	1.65941	2.37423	4.51003	1.23346	1.81223	1.38968	0.799985	2.00731	0.768342	1.46355	2.47822	0.951704	1.35031
GO:BP	GO:0034754	cellular hormone metabolic process	0.338467	1	396277	NM_001281498.1,NM_205335.3	TTR	-2.55398	1.53114	0.00356413	0.493584	1.95053	1.49289	1.74768	2.63423	1.89132	1.65941	2.37423	4.51003	1.23346	1.81223	1.38968	0.799985	2.00731	0.768342	1.46355	2.47822	0.951704	1.35031
GO:BP	GO:0065008	regulation of biological quality	0.350846	8	396277	NM_001281498.1,NM_205335.3	TTR	-2.55398	1.53114	0.00356413	0.493584	1.95053	1.49289	1.74768	2.63423	1.89132	1.65941	2.37423	4.51003	1.23346	1.81223	1.38968	0.799985	2.00731	0.768342	1.46355	2.47822	0.951704	1.35031
GO:BP	GO:1901615	organic hydroxy compound metabolic process	0.351511	2	396277	NM_001281498.1,NM_205335.3	TTR	-2.55398	1.53114	0.00356413	0.493584	1.95053	1.49289	1.74768	2.63423	1.89132	1.65941	2.37423	4.51003	1.23346	1.81223	1.38968	0.799985	2.00731	0.768342	1.46355	2.47822	0.951704	1.35031
GO:BP	GO:0044281	small molecule metabolic process	0.454897	4	396277	NM_001281498.1,NM_205335.3	TTR	-2.55398	1.53114	0.00356413	0.493584	1.95053	1.49289	1.74768	2.63423	1.89132	1.65941	2.37423	4.51003	1.23346	1.81223	1.38968	0.799985	2.00731	0.768342	1.46355	2.47822	0.951704	1.35031
GO:BP	GO:0006066	alcohol metabolic process	0.546835	1	396277	NM_001281498.1,NM_205335.3	TTR	-2.55398	1.53114	0.00356413	0.493584	1.95053	1.49289	1.74768	2.63423	1.89132	1.65941	2.37423	4.51003	1.23346	1.81223	1.38968	0.799985	2.00731	0.768342	1.46355	2.47822	0.951704	1.35031
GO:BP	GO:0006629	lipid metabolic process	0.747046	2	396277	NM_001281498.1,NM_205335.3	TTR	-2.55398	1.53114	0.00356413	0.493584	1.95053	1.49289	1.74768	2.63423	1.89132	1.65941	2.37423	4.51003	1.23346	1.81223	1.38968	0.799985	2.00731	0.768342	1.46355	2.47822	0.951704	1.35031
GO:BP	GO:0008152	metabolic process	0.78269	20	396277	NM_001281498.1,NM_205335.3	TTR	-2.55398	1.53114	0.00356413	0.493584	1.95053	1.49289	1.74768	2.63423	1.89132	1.65941	2.37423	4.51003	1.23346	1.81223	1.38968	0.799985	2.00731	0.768342	1.46355	2.47822	0.951704	1.35031
GO:BP	GO:0009987	cellular process	0.788956	30	396277	NM_001281498.1,NM_205335.3	TTR	-2.55398	1.53114	0.00356413	0.493584	1.95053	1.49289	1.74768	2.63423	1.89132	1.65941	2.37423	4.51003	1.23346	1.81223	1.38968	0.799985	2.00731	0.768342	1.46355	2.47822	0.951704	1.35031
GO:BP	GO:0044255	cellular lipid metabolic process	0.866815	1	396277	NM_001281498.1,NM_205335.3	TTR	-2.55398	1.53114	0.00356413	0.493584	1.95053	1.49289	1.74768	2.63423	1.89132	1.65941	2.37423	4.51003	1.23346	1.81223	1.38968	0.799985	2.00731	0.768342	1.46355	2.47822	0.951704	1.35031
GO:BP	GO:0065007	biological regulation	0.942712	17	396277	NM_001281498.1,NM_205335.3	TTR	-2.55398	1.53114	0.00356413	0.493584	1.95053	1.49289	1.74768	2.63423	1.89132	1.65941	2.37423	4.51003	1.23346	1.81223	1.38968	0.799985	2.00731	0.768342	1.46355	2.47822	0.951704	1.35031
GO:BP	GO:0044237	cellular metabolic process	0.948979	15	396277	NM_001281498.1,NM_205335.3	TTR	-2.55398	1.53114	0.00356413	0.493584	1.95053	1.49289	1.74768	2.63423	1.89132	1.65941	2.37423	4.51003	1.23346	1.81223	1.38968	0.799985	2.00731	0.768342	1.46355	2.47822	0.951704	1.35031
GO:BP	GO:0071704	organic substance metabolic process	0.970222	16	396277	NM_001281498.1,NM_205335.3	TTR	-2.55398	1.53114	0.00356413	0.493584	1.95053	1.49289	1.74768	2.63423	1.89132	1.65941	2.37423	4.51003	1.23346	1.81223	1.38968	0.799985	2.00731	0.768342	1.46355	2.47822	0.951704	1.35031
GO:BP	GO:0044238	primary metabolic process	0.982604	14	396277	NM_001281498.1,NM_205335.3	TTR	-2.55398	1.53114	0.00356413	0.493584	1.95053	1.49289	1.74768	2.63423	1.89132	1.65941	2.37423	4.51003	1.23346	1.81223	1.38968	0.799985	2.00731	0.768342	1.46355	2.47822	0.951704	1.35031
GO:BP	GO:0008150	biological_process	0.995846	33	396277	NM_001281498.1,NM_205335.3	TTR	-2.55398	1.53114	0.00356413	0.493584	1.95053	1.49289	1.74768	2.63423	1.89132	1.65941	2.37423	4.51003	1.23346	1.81223	1.38968	0.799985	2.00731	0.768342	1.46355	2.47822	0.951704	1.35031
GO:MF	GO:0003674	molecular_function	1	35	396277	NM_001281498.1,NM_205335.3	TTR	-2.55398	1.53114	0.00356413	0.493584	1.95053	1.49289	1.74768	2.63423	1.89132	1.65941	2.37423	4.51003	1.23346	1.81223	1.38968	0.799985	2.00731	0.768342	1.46355	2.47822	0.951704	1.35031
GO:CC	GO:0005833	hemoglobin complex	8.81407e-08	4	396485	NM_205489.2	HBBA	-5.81639	5.30999	8.46772e-06	0.0169691	8.85441	4.06012	4.7039	4.21032	4.89987	5.1169	6.97145	5.02263	4.01382	3.00303	3.17665	4.87739	3.9113	3.61506	3.84804	3.75095	3.65404	4.60656
GO:MF	GO:0020037	heme binding	1.12557e-06	7	396485	NM_205489.2	HBBA	-5.81639	5.30999	8.46772e-06	0.0169691	8.85441	4.06012	4.7039	4.21032	4.89987	5.1169	6.97145	5.02263	4.01382	3.00303	3.17665	4.87739	3.9113	3.61506	3.84804	3.75095	3.65404	4.60656
GO:MF	GO:0046906	tetrapyrrole binding	1.12557e-06	7	396485	NM_205489.2	HBBA	-5.81639	5.30999	8.46772e-06	0.0169691	8.85441	4.06012	4.7039	4.21032	4.89987	5.1169	6.97145	5.02263	4.01382	3.00303	3.17665	4.87739	3.9113	3.61506	3.84804	3.75095	3.65404	4.60656
GO:MF	GO:0019825	oxygen binding	1.98922e-06	4	396485	NM_205489.2	HBBA	-5.81639	5.30999	8.46772e-06	0.0169691	8.85441	4.06012	4.7039	4.21032	4.89987	5.1169	6.97145	5.02263	4.01382	3.00303	3.17665	4.87739	3.9113	3.61506	3.84804	3.75095	3.65404	4.60656
GO:MF	GO:0031720	haptoglobin binding	5.7032e-06	3	396485	NM_205489.2	HBBA	-5.81639	5.30999	8.46772e-06	0.0169691	8.85441	4.06012	4.7039	4.21032	4.89987	5.1169	6.97145	5.02263	4.01382	3.00303	3.17665	4.87739	3.9113	3.61506	3.84804	3.75095	3.65404	4.60656
GO:CC	GO:0031838	haptoglobin-hemoglobin complex	5.8667e-06	3	396485	NM_205489.2	HBBA	-5.81639	5.30999	8.46772e-06	0.0169691	8.85441	4.06012	4.7039	4.21032	4.89987	5.1169	6.97145	5.02263	4.01382	3.00303	3.17665	4.87739	3.9113	3.61506	3.84804	3.75095	3.65404	4.60656
GO:BP	GO:0015671	oxygen transport	1.17841e-05	4	396485	NM_205489.2	HBBA	-5.81639	5.30999	8.46772e-06	0.0169691	8.85441	4.06012	4.7039	4.21032	4.89987	5.1169	6.97145	5.02263	4.01382	3.00303	3.17665	4.87739	3.9113	3.61506	3.84804	3.75095	3.65404	4.60656
GO:MF	GO:0005344	oxygen carrier activity	1.7045e-05	3	396485	NM_205489.2	HBBA	-5.81639	5.30999	8.46772e-06	0.0169691	8.85441	4.06012	4.7039	4.21032	4.89987	5.1169	6.97145	5.02263	4.01382	3.00303	3.17665	4.87739	3.9113	3.61506	3.84804	3.75095	3.65404	4.60656
GO:BP	GO:0015669	gas transport	1.77744e-05	4	396485	NM_205489.2	HBBA	-5.81639	5.30999	8.46772e-06	0.0169691	8.85441	4.06012	4.7039	4.21032	4.89987	5.1169	6.97145	5.02263	4.01382	3.00303	3.17665	4.87739	3.9113	3.61506	3.84804	3.75095	3.65404	4.60656
GO:MF	GO:0030492	hemoglobin binding	0.000132139	2	396485	NM_205489.2	HBBA	-5.81639	5.30999	8.46772e-06	0.0169691	8.85441	4.06012	4.7039	4.21032	4.89987	5.1169	6.97145	5.02263	4.01382	3.00303	3.17665	4.87739	3.9113	3.61506	3.84804	3.75095	3.65404	4.60656
GO:CC	GO:0005576	extracellular region	0.000667118	11	396485	NM_205489.2	HBBA	-5.81639	5.30999	8.46772e-06	0.0169691	8.85441	4.06012	4.7039	4.21032	4.89987	5.1169	6.97145	5.02263	4.01382	3.00303	3.17665	4.87739	3.9113	3.61506	3.84804	3.75095	3.65404	4.60656
GO:MF	GO:0004601	peroxidase activity	0.00091523	3	396485	NM_205489.2	HBBA	-5.81639	5.30999	8.46772e-06	0.0169691	8.85441	4.06012	4.7039	4.21032	4.89987	5.1169	6.97145	5.02263	4.01382	3.00303	3.17665	4.87739	3.9113	3.61506	3.84804	3.75095	3.65404	4.60656
GO:BP	GO:0042744	hydrogen peroxide catabolic process	0.00107113	3	396485	NM_205489.2	HBBA	-5.81639	5.30999	8.46772e-06	0.0169691	8.85441	4.06012	4.7039	4.21032	4.89987	5.1169	6.97145	5.02263	4.01382	3.00303	3.17665	4.87739	3.9113	3.61506	3.84804	3.75095	3.65404	4.60656
GO:MF	GO:0016684	oxidoreductase activity, acting on peroxide as acceptor	0.00109355	3	396485	NM_205489.2	HBBA	-5.81639	5.30999	8.46772e-06	0.0169691	8.85441	4.06012	4.7039	4.21032	4.89987	5.1169	6.97145	5.02263	4.01382	3.00303	3.17665	4.87739	3.9113	3.61506	3.84804	3.75095	3.65404	4.60656
GO:BP	GO:0042743	hydrogen peroxide metabolic process	0.00179528	3	396485	NM_205489.2	HBBA	-5.81639	5.30999	8.46772e-06	0.0169691	8.85441	4.06012	4.7039	4.21032	4.89987	5.1169	6.97145	5.02263	4.01382	3.00303	3.17665	4.87739	3.9113	3.61506	3.84804	3.75095	3.65404	4.60656
GO:MF	GO:0016209	antioxidant activity	0.00343838	3	396485	NM_205489.2	HBBA	-5.81639	5.30999	8.46772e-06	0.0169691	8.85441	4.06012	4.7039	4.21032	4.89987	5.1169	6.97145	5.02263	4.01382	3.00303	3.17665	4.87739	3.9113	3.61506	3.84804	3.75095	3.65404	4.60656
GO:MF	GO:0140104	molecular carrier activity	0.00408411	3	396485	NM_205489.2	HBBA	-5.81639	5.30999	8.46772e-06	0.0169691	8.85441	4.06012	4.7039	4.21032	4.89987	5.1169	6.97145	5.02263	4.01382	3.00303	3.17665	4.87739	3.9113	3.61506	3.84804	3.75095	3.65404	4.60656
GO:BP	GO:0098869	cellular oxidant detoxification	0.00491754	3	396485	NM_205489.2	HBBA	-5.81639	5.30999	8.46772e-06	0.0169691	8.85441	4.06012	4.7039	4.21032	4.89987	5.1169	6.97145	5.02263	4.01382	3.00303	3.17665	4.87739	3.9113	3.61506	3.84804	3.75095	3.65404	4.60656
GO:BP	GO:1990748	cellular detoxification	0.00768963	3	396485	NM_205489.2	HBBA	-5.81639	5.30999	8.46772e-06	0.0169691	8.85441	4.06012	4.7039	4.21032	4.89987	5.1169	6.97145	5.02263	4.01382	3.00303	3.17665	4.87739	3.9113	3.61506	3.84804	3.75095	3.65404	4.60656
GO:BP	GO:0097237	cellular response to toxic substance	0.00809152	3	396485	NM_205489.2	HBBA	-5.81639	5.30999	8.46772e-06	0.0169691	8.85441	4.06012	4.7039	4.21032	4.89987	5.1169	6.97145	5.02263	4.01382	3.00303	3.17665	4.87739	3.9113	3.61506	3.84804	3.75095	3.65404	4.60656
GO:BP	GO:0098754	detoxification	0.00836753	3	396485	NM_205489.2	HBBA	-5.81639	5.30999	8.46772e-06	0.0169691	8.85441	4.06012	4.7039	4.21032	4.89987	5.1169	6.97145	5.02263	4.01382	3.00303	3.17665	4.87739	3.9113	3.61506	3.84804	3.75095	3.65404	4.60656
GO:MF	GO:0043177	organic acid binding	0.008766	3	396485	NM_205489.2	HBBA	-5.81639	5.30999	8.46772e-06	0.0169691	8.85441	4.06012	4.7039	4.21032	4.89987	5.1169	6.97145	5.02263	4.01382	3.00303	3.17665	4.87739	3.9113	3.61506	3.84804	3.75095	3.65404	4.60656
GO:BP	GO:0051179	localization	0.0133693	20	396485	NM_205489.2	HBBA	-5.81639	5.30999	8.46772e-06	0.0169691	8.85441	4.06012	4.7039	4.21032	4.89987	5.1169	6.97145	5.02263	4.01382	3.00303	3.17665	4.87739	3.9113	3.61506	3.84804	3.75095	3.65404	4.60656
GO:BP	GO:0009636	response to toxic substance	0.0215324	3	396485	NM_205489.2	HBBA	-5.81639	5.30999	8.46772e-06	0.0169691	8.85441	4.06012	4.7039	4.21032	4.89987	5.1169	6.97145	5.02263	4.01382	3.00303	3.17665	4.87739	3.9113	3.61506	3.84804	3.75095	3.65404	4.60656
GO:MF	GO:0016491	oxidoreductase activity	0.025486	6	396485	NM_205489.2	HBBA	-5.81639	5.30999	8.46772e-06	0.0169691	8.85441	4.06012	4.7039	4.21032	4.89987	5.1169	6.97145	5.02263	4.01382	3.00303	3.17665	4.87739	3.9113	3.61506	3.84804	3.75095	3.65404	4.60656
GO:CC	GO:0005615	extracellular space	0.0361257	7	396485	NM_205489.2	HBBA	-5.81639	5.30999	8.46772e-06	0.0169691	8.85441	4.06012	4.7039	4.21032	4.89987	5.1169	6.97145	5.02263	4.01382	3.00303	3.17665	4.87739	3.9113	3.61506	3.84804	3.75095	3.65404	4.60656
GO:BP	GO:0072593	reactive oxygen species metabolic process	0.0632185	3	396485	NM_205489.2	HBBA	-5.81639	5.30999	8.46772e-06	0.0169691	8.85441	4.06012	4.7039	4.21032	4.89987	5.1169	6.97145	5.02263	4.01382	3.00303	3.17665	4.87739	3.9113	3.61506	3.84804	3.75095	3.65404	4.60656
GO:MF	GO:0005488	binding	0.067912	32	396485	NM_205489.2	HBBA	-5.81639	5.30999	8.46772e-06	0.0169691	8.85441	4.06012	4.7039	4.21032	4.89987	5.1169	6.97145	5.02263	4.01382	3.00303	3.17665	4.87739	3.9113	3.61506	3.84804	3.75095	3.65404	4.60656
GO:BP	GO:0042221	response to chemical	0.0712705	12	396485	NM_205489.2	HBBA	-5.81639	5.30999	8.46772e-06	0.0169691	8.85441	4.06012	4.7039	4.21032	4.89987	5.1169	6.97145	5.02263	4.01382	3.00303	3.17665	4.87739	3.9113	3.61506	3.84804	3.75095	3.65404	4.60656
GO:BP	GO:0070887	cellular response to chemical stimulus	0.0812064	10	396485	NM_205489.2	HBBA	-5.81639	5.30999	8.46772e-06	0.0169691	8.85441	4.06012	4.7039	4.21032	4.89987	5.1169	6.97145	5.02263	4.01382	3.00303	3.17665	4.87739	3.9113	3.61506	3.84804	3.75095	3.65404	4.60656
GO:BP	GO:0006810	transport	0.149338	13	396485	NM_205489.2	HBBA	-5.81639	5.30999	8.46772e-06	0.0169691	8.85441	4.06012	4.7039	4.21032	4.89987	5.1169	6.97145	5.02263	4.01382	3.00303	3.17665	4.87739	3.9113	3.61506	3.84804	3.75095	3.65404	4.60656
GO:BP	GO:0051234	establishment of localization	0.170332	13	396485	NM_205489.2	HBBA	-5.81639	5.30999	8.46772e-06	0.0169691	8.85441	4.06012	4.7039	4.21032	4.89987	5.1169	6.97145	5.02263	4.01382	3.00303	3.17665	4.87739	3.9113	3.61506	3.84804	3.75095	3.65404	4.60656
GO:MF	GO:1901363	heterocyclic compound binding	0.197412	15	396485	NM_205489.2	HBBA	-5.81639	5.30999	8.46772e-06	0.0169691	8.85441	4.06012	4.7039	4.21032	4.89987	5.1169	6.97145	5.02263	4.01382	3.00303	3.17665	4.87739	3.9113	3.61506	3.84804	3.75095	3.65404	4.60656
GO:MF	GO:0097159	organic cyclic compound binding	0.209934	15	396485	NM_205489.2	HBBA	-5.81639	5.30999	8.46772e-06	0.0169691	8.85441	4.06012	4.7039	4.21032	4.89987	5.1169	6.97145	5.02263	4.01382	3.00303	3.17665	4.87739	3.9113	3.61506	3.84804	3.75095	3.65404	4.60656
GO:MF	GO:0036094	small molecule binding	0.228095	8	396485	NM_205489.2	HBBA	-5.81639	5.30999	8.46772e-06	0.0169691	8.85441	4.06012	4.7039	4.21032	4.89987	5.1169	6.97145	5.02263	4.01382	3.00303	3.17665	4.87739	3.9113	3.61506	3.84804	3.75095	3.65404	4.60656
GO:MF	GO:0043169	cation binding	0.257787	8	396485	NM_205489.2	HBBA	-5.81639	5.30999	8.46772e-06	0.0169691	8.85441	4.06012	4.7039	4.21032	4.89987	5.1169	6.97145	5.02263	4.01382	3.00303	3.17665	4.87739	3.9113	3.61506	3.84804	3.75095	3.65404	4.60656
GO:MF	GO:0043167	ion binding	0.309643	12	396485	NM_205489.2	HBBA	-5.81639	5.30999	8.46772e-06	0.0169691	8.85441	4.06012	4.7039	4.21032	4.89987	5.1169	6.97145	5.02263	4.01382	3.00303	3.17665	4.87739	3.9113	3.61506	3.84804	3.75095	3.65404	4.60656
GO:MF	GO:0046872	metal ion binding	0.346984	7	396485	NM_205489.2	HBBA	-5.81639	5.30999	8.46772e-06	0.0169691	8.85441	4.06012	4.7039	4.21032	4.89987	5.1169	6.97145	5.02263	4.01382	3.00303	3.17665	4.87739	3.9113	3.61506	3.84804	3.75095	3.65404	4.60656
GO:BP	GO:0009056	catabolic process	0.351511	6	396485	NM_205489.2	HBBA	-5.81639	5.30999	8.46772e-06	0.0169691	8.85441	4.06012	4.7039	4.21032	4.89987	5.1169	6.97145	5.02263	4.01382	3.00303	3.17665	4.87739	3.9113	3.61506	3.84804	3.75095	3.65404	4.60656
GO:BP	GO:0044248	cellular catabolic process	0.402595	5	396485	NM_205489.2	HBBA	-5.81639	5.30999	8.46772e-06	0.0169691	8.85441	4.06012	4.7039	4.21032	4.89987	5.1169	6.97145	5.02263	4.01382	3.00303	3.17665	4.87739	3.9113	3.61506	3.84804	3.75095	3.65404	4.60656
GO:BP	GO:0050896	response to stimulus	0.52133	15	396485	NM_205489.2	HBBA	-5.81639	5.30999	8.46772e-06	0.0169691	8.85441	4.06012	4.7039	4.21032	4.89987	5.1169	6.97145	5.02263	4.01382	3.00303	3.17665	4.87739	3.9113	3.61506	3.84804	3.75095	3.65404	4.60656
GO:MF	GO:0005515	protein binding	0.557814	18	396485	NM_205489.2	HBBA	-5.81639	5.30999	8.46772e-06	0.0169691	8.85441	4.06012	4.7039	4.21032	4.89987	5.1169	6.97145	5.02263	4.01382	3.00303	3.17665	4.87739	3.9113	3.61506	3.84804	3.75095	3.65404	4.60656
GO:MF	GO:0003824	catalytic activity	0.63813	13	396485	NM_205489.2	HBBA	-5.81639	5.30999	8.46772e-06	0.0169691	8.85441	4.06012	4.7039	4.21032	4.89987	5.1169	6.97145	5.02263	4.01382	3.00303	3.17665	4.87739	3.9113	3.61506	3.84804	3.75095	3.65404	4.60656
GO:BP	GO:0051716	cellular response to stimulus	0.759089	11	396485	NM_205489.2	HBBA	-5.81639	5.30999	8.46772e-06	0.0169691	8.85441	4.06012	4.7039	4.21032	4.89987	5.1169	6.97145	5.02263	4.01382	3.00303	3.17665	4.87739	3.9113	3.61506	3.84804	3.75095	3.65404	4.60656
GO:CC	GO:0005829	cytosol	0.781008	6	396485	NM_205489.2	HBBA	-5.81639	5.30999	8.46772e-06	0.0169691	8.85441	4.06012	4.7039	4.21032	4.89987	5.1169	6.97145	5.02263	4.01382	3.00303	3.17665	4.87739	3.9113	3.61506	3.84804	3.75095	3.65404	4.60656
GO:BP	GO:0008152	metabolic process	0.78269	20	396485	NM_205489.2	HBBA	-5.81639	5.30999	8.46772e-06	0.0169691	8.85441	4.06012	4.7039	4.21032	4.89987	5.1169	6.97145	5.02263	4.01382	3.00303	3.17665	4.87739	3.9113	3.61506	3.84804	3.75095	3.65404	4.60656
GO:BP	GO:0009987	cellular process	0.788956	30	396485	NM_205489.2	HBBA	-5.81639	5.30999	8.46772e-06	0.0169691	8.85441	4.06012	4.7039	4.21032	4.89987	5.1169	6.97145	5.02263	4.01382	3.00303	3.17665	4.87739	3.9113	3.61506	3.84804	3.75095	3.65404	4.60656
GO:CC	GO:0005737	cytoplasm	0.927605	15	396485	NM_205489.2	HBBA	-5.81639	5.30999	8.46772e-06	0.0169691	8.85441	4.06012	4.7039	4.21032	4.89987	5.1169	6.97145	5.02263	4.01382	3.00303	3.17665	4.87739	3.9113	3.61506	3.84804	3.75095	3.65404	4.60656
GO:BP	GO:0044237	cellular metabolic process	0.948979	15	396485	NM_205489.2	HBBA	-5.81639	5.30999	8.46772e-06	0.0169691	8.85441	4.06012	4.7039	4.21032	4.89987	5.1169	6.97145	5.02263	4.01382	3.00303	3.17665	4.87739	3.9113	3.61506	3.84804	3.75095	3.65404	4.60656
GO:CC	GO:0110165	cellular anatomical entity	0.971506	29	396485	NM_205489.2	HBBA	-5.81639	5.30999	8.46772e-06	0.0169691	8.85441	4.06012	4.7039	4.21032	4.89987	5.1169	6.97145	5.02263	4.01382	3.00303	3.17665	4.87739	3.9113	3.61506	3.84804	3.75095	3.65404	4.60656
GO:BP	GO:0008150	biological_process	0.995846	33	396485	NM_205489.2	HBBA	-5.81639	5.30999	8.46772e-06	0.0169691	8.85441	4.06012	4.7039	4.21032	4.89987	5.1169	6.97145	5.02263	4.01382	3.00303	3.17665	4.87739	3.9113	3.61506	3.84804	3.75095	3.65404	4.60656
GO:CC	GO:0005575	cellular_component	1	29	396485	NM_205489.2	HBBA	-5.81639	5.30999	8.46772e-06	0.0169691	8.85441	4.06012	4.7039	4.21032	4.89987	5.1169	6.97145	5.02263	4.01382	3.00303	3.17665	4.87739	3.9113	3.61506	3.84804	3.75095	3.65404	4.60656
GO:CC	GO:0005622	intracellular anatomical structure	1	19	396485	NM_205489.2	HBBA	-5.81639	5.30999	8.46772e-06	0.0169691	8.85441	4.06012	4.7039	4.21032	4.89987	5.1169	6.97145	5.02263	4.01382	3.00303	3.17665	4.87739	3.9113	3.61506	3.84804	3.75095	3.65404	4.60656
GO:MF	GO:0003674	molecular_function	1	35	396485	NM_205489.2	HBBA	-5.81639	5.30999	8.46772e-06	0.0169691	8.85441	4.06012	4.7039	4.21032	4.89987	5.1169	6.97145	5.02263	4.01382	3.00303	3.17665	4.87739	3.9113	3.61506	3.84804	3.75095	3.65404	4.60656
GO:CC	GO:0032991	protein-containing complex	1	6	396485	NM_205489.2	HBBA	-5.81639	5.30999	8.46772e-06	0.0169691	8.85441	4.06012	4.7039	4.21032	4.89987	5.1169	6.97145	5.02263	4.01382	3.00303	3.17665	4.87739	3.9113	3.61506	3.84804	3.75095	3.65404	4.60656
GO:MF	GO:0008009	chemokine activity	8.65806e-07	5	396495	NM_205498.1	IL8L2	2.04827	2.52088	0.0038468	0.505986	1.99888	2.27671	1.98602	2.05068	3.87751	1.69732	2.29444	1.93094	1.25307	3.55548	1.84492	2.46966	3.96104	3.26962	4.25652	2.58794	2.95253	2.54212
GO:MF	GO:0042379	chemokine receptor binding	1.98922e-06	5	396495	NM_205498.1	IL8L2	2.04827	2.52088	0.0038468	0.505986	1.99888	2.27671	1.98602	2.05068	3.87751	1.69732	2.29444	1.93094	1.25307	3.55548	1.84492	2.46966	3.96104	3.26962	4.25652	2.58794	2.95253	2.54212
GO:MF	GO:0005125	cytokine activity	0.000115491	5	396495	NM_205498.1	IL8L2	2.04827	2.52088	0.0038468	0.505986	1.99888	2.27671	1.98602	2.05068	3.87751	1.69732	2.29444	1.93094	1.25307	3.55548	1.84492	2.46966	3.96104	3.26962	4.25652	2.58794	2.95253	2.54212
GO:MF	GO:0005153	interleukin-8 receptor binding	0.000132139	2	396495	NM_205498.1	IL8L2	2.04827	2.52088	0.0038468	0.505986	1.99888	2.27671	1.98602	2.05068	3.87751	1.69732	2.29444	1.93094	1.25307	3.55548	1.84492	2.46966	3.96104	3.26962	4.25652	2.58794	2.95253	2.54212
GO:MF	GO:0045236	CXCR chemokine receptor binding	0.000359755	2	396495	NM_205498.1	IL8L2	2.04827	2.52088	0.0038468	0.505986	1.99888	2.27671	1.98602	2.05068	3.87751	1.69732	2.29444	1.93094	1.25307	3.55548	1.84492	2.46966	3.96104	3.26962	4.25652	2.58794	2.95253	2.54212
GO:MF	GO:0005126	cytokine receptor binding	0.000623218	5	396495	NM_205498.1	IL8L2	2.04827	2.52088	0.0038468	0.505986	1.99888	2.27671	1.98602	2.05068	3.87751	1.69732	2.29444	1.93094	1.25307	3.55548	1.84492	2.46966	3.96104	3.26962	4.25652	2.58794	2.95253	2.54212
GO:MF	GO:0001664	G protein-coupled receptor binding	0.000656446	5	396495	NM_205498.1	IL8L2	2.04827	2.52088	0.0038468	0.505986	1.99888	2.27671	1.98602	2.05068	3.87751	1.69732	2.29444	1.93094	1.25307	3.55548	1.84492	2.46966	3.96104	3.26962	4.25652	2.58794	2.95253	2.54212
GO:CC	GO:0005576	extracellular region	0.000667118	11	396495	NM_205498.1	IL8L2	2.04827	2.52088	0.0038468	0.505986	1.99888	2.27671	1.98602	2.05068	3.87751	1.69732	2.29444	1.93094	1.25307	3.55548	1.84492	2.46966	3.96104	3.26962	4.25652	2.58794	2.95253	2.54212
GO:BP	GO:0030593	neutrophil chemotaxis	0.00107113	4	396495	NM_205498.1	IL8L2	2.04827	2.52088	0.0038468	0.505986	1.99888	2.27671	1.98602	2.05068	3.87751	1.69732	2.29444	1.93094	1.25307	3.55548	1.84492	2.46966	3.96104	3.26962	4.25652	2.58794	2.95253	2.54212
GO:BP	GO:0006954	inflammatory response	0.00138201	7	396495	NM_205498.1	IL8L2	2.04827	2.52088	0.0038468	0.505986	1.99888	2.27671	1.98602	2.05068	3.87751	1.69732	2.29444	1.93094	1.25307	3.55548	1.84492	2.46966	3.96104	3.26962	4.25652	2.58794	2.95253	2.54212
GO:BP	GO:0071621	granulocyte chemotaxis	0.00138201	4	396495	NM_205498.1	IL8L2	2.04827	2.52088	0.0038468	0.505986	1.99888	2.27671	1.98602	2.05068	3.87751	1.69732	2.29444	1.93094	1.25307	3.55548	1.84492	2.46966	3.96104	3.26962	4.25652	2.58794	2.95253	2.54212
GO:BP	GO:1990266	neutrophil migration	0.00149087	4	396495	NM_205498.1	IL8L2	2.04827	2.52088	0.0038468	0.505986	1.99888	2.27671	1.98602	2.05068	3.87751	1.69732	2.29444	1.93094	1.25307	3.55548	1.84492	2.46966	3.96104	3.26962	4.25652	2.58794	2.95253	2.54212
GO:BP	GO:0097530	granulocyte migration	0.00214829	4	396495	NM_205498.1	IL8L2	2.04827	2.52088	0.0038468	0.505986	1.99888	2.27671	1.98602	2.05068	3.87751	1.69732	2.29444	1.93094	1.25307	3.55548	1.84492	2.46966	3.96104	3.26962	4.25652	2.58794	2.95253	2.54212
GO:BP	GO:0048247	lymphocyte chemotaxis	0.00380597	3	396495	NM_205498.1	IL8L2	2.04827	2.52088	0.0038468	0.505986	1.99888	2.27671	1.98602	2.05068	3.87751	1.69732	2.29444	1.93094	1.25307	3.55548	1.84492	2.46966	3.96104	3.26962	4.25652	2.58794	2.95253	2.54212
GO:BP	GO:0002548	monocyte chemotaxis	0.00483672	3	396495	NM_205498.1	IL8L2	2.04827	2.52088	0.0038468	0.505986	1.99888	2.27671	1.98602	2.05068	3.87751	1.69732	2.29444	1.93094	1.25307	3.55548	1.84492	2.46966	3.96104	3.26962	4.25652	2.58794	2.95253	2.54212
GO:BP	GO:0050900	leukocyte migration	0.00651972	5	396495	NM_205498.1	IL8L2	2.04827	2.52088	0.0038468	0.505986	1.99888	2.27671	1.98602	2.05068	3.87751	1.69732	2.29444	1.93094	1.25307	3.55548	1.84492	2.46966	3.96104	3.26962	4.25652	2.58794	2.95253	2.54212
GO:MF	GO:0048018	receptor ligand activity	0.00653843	5	396495	NM_205498.1	IL8L2	2.04827	2.52088	0.0038468	0.505986	1.99888	2.27671	1.98602	2.05068	3.87751	1.69732	2.29444	1.93094	1.25307	3.55548	1.84492	2.46966	3.96104	3.26962	4.25652	2.58794	2.95253	2.54212
GO:BP	GO:0070098	chemokine-mediated signaling pathway	0.00673479	3	396495	NM_205498.1	IL8L2	2.04827	2.52088	0.0038468	0.505986	1.99888	2.27671	1.98602	2.05068	3.87751	1.69732	2.29444	1.93094	1.25307	3.55548	1.84492	2.46966	3.96104	3.26962	4.25652	2.58794	2.95253	2.54212
GO:MF	GO:0030546	signaling receptor activator activity	0.0068983	5	396495	NM_205498.1	IL8L2	2.04827	2.52088	0.0038468	0.505986	1.99888	2.27671	1.98602	2.05068	3.87751	1.69732	2.29444	1.93094	1.25307	3.55548	1.84492	2.46966	3.96104	3.26962	4.25652	2.58794	2.95253	2.54212
GO:BP	GO:0002274	myeloid leukocyte activation	0.00704432	4	396495	NM_205498.1	IL8L2	2.04827	2.52088	0.0038468	0.505986	1.99888	2.27671	1.98602	2.05068	3.87751	1.69732	2.29444	1.93094	1.25307	3.55548	1.84492	2.46966	3.96104	3.26962	4.25652	2.58794	2.95253	2.54212
GO:BP	GO:0097529	myeloid leukocyte migration	0.0071487	4	396495	NM_205498.1	IL8L2	2.04827	2.52088	0.0038468	0.505986	1.99888	2.27671	1.98602	2.05068	3.87751	1.69732	2.29444	1.93094	1.25307	3.55548	1.84492	2.46966	3.96104	3.26962	4.25652	2.58794	2.95253	2.54212
GO:BP	GO:1990869	cellular response to chemokine	0.00799679	3	396495	NM_205498.1	IL8L2	2.04827	2.52088	0.0038468	0.505986	1.99888	2.27671	1.98602	2.05068	3.87751	1.69732	2.29444	1.93094	1.25307	3.55548	1.84492	2.46966	3.96104	3.26962	4.25652	2.58794	2.95253	2.54212
GO:BP	GO:1990868	response to chemokine	0.00799679	3	396495	NM_205498.1	IL8L2	2.04827	2.52088	0.0038468	0.505986	1.99888	2.27671	1.98602	2.05068	3.87751	1.69732	2.29444	1.93094	1.25307	3.55548	1.84492	2.46966	3.96104	3.26962	4.25652	2.58794	2.95253	2.54212
GO:BP	GO:0030595	leukocyte chemotaxis	0.00809152	4	396495	NM_205498.1	IL8L2	2.04827	2.52088	0.0038468	0.505986	1.99888	2.27671	1.98602	2.05068	3.87751	1.69732	2.29444	1.93094	1.25307	3.55548	1.84492	2.46966	3.96104	3.26962	4.25652	2.58794	2.95253	2.54212
GO:MF	GO:0030545	signaling receptor regulator activity	0.00838604	5	396495	NM_205498.1	IL8L2	2.04827	2.52088	0.0038468	0.505986	1.99888	2.27671	1.98602	2.05068	3.87751	1.69732	2.29444	1.93094	1.25307	3.55548	1.84492	2.46966	3.96104	3.26962	4.25652	2.58794	2.95253	2.54212
GO:BP	GO:0002523	leukocyte migration involved in inflammatory response	0.00885837	2	396495	NM_205498.1	IL8L2	2.04827	2.52088	0.0038468	0.505986	1.99888	2.27671	1.98602	2.05068	3.87751	1.69732	2.29444	1.93094	1.25307	3.55548	1.84492	2.46966	3.96104	3.26962	4.25652	2.58794	2.95253	2.54212
GO:BP	GO:0072676	lymphocyte migration	0.00995752	3	396495	NM_205498.1	IL8L2	2.04827	2.52088	0.0038468	0.505986	1.99888	2.27671	1.98602	2.05068	3.87751	1.69732	2.29444	1.93094	1.25307	3.55548	1.84492	2.46966	3.96104	3.26962	4.25652	2.58794	2.95253	2.54212
GO:BP	GO:0051179	localization	0.0133693	20	396495	NM_205498.1	IL8L2	2.04827	2.52088	0.0038468	0.505986	1.99888	2.27671	1.98602	2.05068	3.87751	1.69732	2.29444	1.93094	1.25307	3.55548	1.84492	2.46966	3.96104	3.26962	4.25652	2.58794	2.95253	2.54212
GO:BP	GO:0006952	defense response	0.0143	8	396495	NM_205498.1	IL8L2	2.04827	2.52088	0.0038468	0.505986	1.99888	2.27671	1.98602	2.05068	3.87751	1.69732	2.29444	1.93094	1.25307	3.55548	1.84492	2.46966	3.96104	3.26962	4.25652	2.58794	2.95253	2.54212
GO:MF	GO:0005102	signaling receptor binding	0.0155596	8	396495	NM_205498.1	IL8L2	2.04827	2.52088	0.0038468	0.505986	1.99888	2.27671	1.98602	2.05068	3.87751	1.69732	2.29444	1.93094	1.25307	3.55548	1.84492	2.46966	3.96104	3.26962	4.25652	2.58794	2.95253	2.54212
GO:BP	GO:0050727	regulation of inflammatory response	0.0173184	4	396495	NM_205498.1	IL8L2	2.04827	2.52088	0.0038468	0.505986	1.99888	2.27671	1.98602	2.05068	3.87751	1.69732	2.29444	1.93094	1.25307	3.55548	1.84492	2.46966	3.96104	3.26962	4.25652	2.58794	2.95253	2.54212
GO:BP	GO:0060326	cell chemotaxis	0.021298	4	396495	NM_205498.1	IL8L2	2.04827	2.52088	0.0038468	0.505986	1.99888	2.27671	1.98602	2.05068	3.87751	1.69732	2.29444	1.93094	1.25307	3.55548	1.84492	2.46966	3.96104	3.26962	4.25652	2.58794	2.95253	2.54212
GO:BP	GO:0002269	leukocyte activation involved in inflammatory response	0.0235934	2	396495	NM_205498.1	IL8L2	2.04827	2.52088	0.0038468	0.505986	1.99888	2.27671	1.98602	2.05068	3.87751	1.69732	2.29444	1.93094	1.25307	3.55548	1.84492	2.46966	3.96104	3.26962	4.25652	2.58794	2.95253	2.54212
GO:BP	GO:0042119	neutrophil activation	0.0235934	2	396495	NM_205498.1	IL8L2	2.04827	2.52088	0.0038468	0.505986	1.99888	2.27671	1.98602	2.05068	3.87751	1.69732	2.29444	1.93094	1.25307	3.55548	1.84492	2.46966	3.96104	3.26962	4.25652	2.58794	2.95253	2.54212
GO:BP	GO:0036230	granulocyte activation	0.0287472	2	396495	NM_205498.1	IL8L2	2.04827	2.52088	0.0038468	0.505986	1.99888	2.27671	1.98602	2.05068	3.87751	1.69732	2.29444	1.93094	1.25307	3.55548	1.84492	2.46966	3.96104	3.26962	4.25652	2.58794	2.95253	2.54212
GO:BP	GO:0071674	mononuclear cell migration	0.0308865	3	396495	NM_205498.1	IL8L2	2.04827	2.52088	0.0038468	0.505986	1.99888	2.27671	1.98602	2.05068	3.87751	1.69732	2.29444	1.93094	1.25307	3.55548	1.84492	2.46966	3.96104	3.26962	4.25652	2.58794	2.95253	2.54212
GO:BP	GO:0006935	chemotaxis	0.0335355	5	396495	NM_205498.1	IL8L2	2.04827	2.52088	0.0038468	0.505986	1.99888	2.27671	1.98602	2.05068	3.87751	1.69732	2.29444	1.93094	1.25307	3.55548	1.84492	2.46966	3.96104	3.26962	4.25652	2.58794	2.95253	2.54212
GO:BP	GO:0042330	taxis	0.0336037	5	396495	NM_205498.1	IL8L2	2.04827	2.52088	0.0038468	0.505986	1.99888	2.27671	1.98602	2.05068	3.87751	1.69732	2.29444	1.93094	1.25307	3.55548	1.84492	2.46966	3.96104	3.26962	4.25652	2.58794	2.95253	2.54212
GO:CC	GO:0005615	extracellular space	0.0361257	7	396495	NM_205498.1	IL8L2	2.04827	2.52088	0.0038468	0.505986	1.99888	2.27671	1.98602	2.05068	3.87751	1.69732	2.29444	1.93094	1.25307	3.55548	1.84492	2.46966	3.96104	3.26962	4.25652	2.58794	2.95253	2.54212
GO:BP	GO:0010185	regulation of cellular defense response	0.0464114	1	396495	NM_205498.1	IL8L2	2.04827	2.52088	0.0038468	0.505986	1.99888	2.27671	1.98602	2.05068	3.87751	1.69732	2.29444	1.93094	1.25307	3.55548	1.84492	2.46966	3.96104	3.26962	4.25652	2.58794	2.95253	2.54212
GO:BP	GO:0010186	positive regulation of cellular defense response	0.0464114	1	396495	NM_205498.1	IL8L2	2.04827	2.52088	0.0038468	0.505986	1.99888	2.27671	1.98602	2.05068	3.87751	1.69732	2.29444	1.93094	1.25307	3.55548	1.84492	2.46966	3.96104	3.26962	4.25652	2.58794	2.95253	2.54212
GO:BP	GO:0006955	immune response	0.0509081	7	396495	NM_205498.1	IL8L2	2.04827	2.52088	0.0038468	0.505986	1.99888	2.27671	1.98602	2.05068	3.87751	1.69732	2.29444	1.93094	1.25307	3.55548	1.84492	2.46966	3.96104	3.26962	4.25652	2.58794	2.95253	2.54212
GO:BP	GO:0001775	cell activation	0.0532479	6	396495	NM_205498.1	IL8L2	2.04827	2.52088	0.0038468	0.505986	1.99888	2.27671	1.98602	2.05068	3.87751	1.69732	2.29444	1.93094	1.25307	3.55548	1.84492	2.46966	3.96104	3.26962	4.25652	2.58794	2.95253	2.54212
GO:BP	GO:0071345	cellular response to cytokine stimulus	0.0576727	5	396495	NM_205498.1	IL8L2	2.04827	2.52088	0.0038468	0.505986	1.99888	2.27671	1.98602	2.05068	3.87751	1.69732	2.29444	1.93094	1.25307	3.55548	1.84492	2.46966	3.96104	3.26962	4.25652	2.58794	2.95253	2.54212
GO:MF	GO:0005488	binding	0.067912	32	396495	NM_205498.1	IL8L2	2.04827	2.52088	0.0038468	0.505986	1.99888	2.27671	1.98602	2.05068	3.87751	1.69732	2.29444	1.93094	1.25307	3.55548	1.84492	2.46966	3.96104	3.26962	4.25652	2.58794	2.95253	2.54212
GO:BP	GO:0042221	response to chemical	0.0712705	12	396495	NM_205498.1	IL8L2	2.04827	2.52088	0.0038468	0.505986	1.99888	2.27671	1.98602	2.05068	3.87751	1.69732	2.29444	1.93094	1.25307	3.55548	1.84492	2.46966	3.96104	3.26962	4.25652	2.58794	2.95253	2.54212
GO:BP	GO:0031347	regulation of defense response	0.0712705	4	396495	NM_205498.1	IL8L2	2.04827	2.52088	0.0038468	0.505986	1.99888	2.27671	1.98602	2.05068	3.87751	1.69732	2.29444	1.93094	1.25307	3.55548	1.84492	2.46966	3.96104	3.26962	4.25652	2.58794	2.95253	2.54212
GO:BP	GO:0006968	cellular defense response	0.0722557	1	396495	NM_205498.1	IL8L2	2.04827	2.52088	0.0038468	0.505986	1.99888	2.27671	1.98602	2.05068	3.87751	1.69732	2.29444	1.93094	1.25307	3.55548	1.84492	2.46966	3.96104	3.26962	4.25652	2.58794	2.95253	2.54212
GO:BP	GO:0034097	response to cytokine	0.0722557	5	396495	NM_205498.1	IL8L2	2.04827	2.52088	0.0038468	0.505986	1.99888	2.27671	1.98602	2.05068	3.87751	1.69732	2.29444	1.93094	1.25307	3.55548	1.84492	2.46966	3.96104	3.26962	4.25652	2.58794	2.95253	2.54212
GO:BP	GO:0009605	response to external stimulus	0.072953	9	396495	NM_205498.1	IL8L2	2.04827	2.52088	0.0038468	0.505986	1.99888	2.27671	1.98602	2.05068	3.87751	1.69732	2.29444	1.93094	1.25307	3.55548	1.84492	2.46966	3.96104	3.26962	4.25652	2.58794	2.95253	2.54212
GO:BP	GO:0002376	immune system process	0.0749055	9	396495	NM_205498.1	IL8L2	2.04827	2.52088	0.0038468	0.505986	1.99888	2.27671	1.98602	2.05068	3.87751	1.69732	2.29444	1.93094	1.25307	3.55548	1.84492	2.46966	3.96104	3.26962	4.25652	2.58794	2.95253	2.54212
GO:BP	GO:0032101	regulation of response to external stimulus	0.0749055	5	396495	NM_205498.1	IL8L2	2.04827	2.52088	0.0038468	0.505986	1.99888	2.27671	1.98602	2.05068	3.87751	1.69732	2.29444	1.93094	1.25307	3.55548	1.84492	2.46966	3.96104	3.26962	4.25652	2.58794	2.95253	2.54212
GO:BP	GO:0070887	cellular response to chemical stimulus	0.0812064	10	396495	NM_205498.1	IL8L2	2.04827	2.52088	0.0038468	0.505986	1.99888	2.27671	1.98602	2.05068	3.87751	1.69732	2.29444	1.93094	1.25307	3.55548	1.84492	2.46966	3.96104	3.26962	4.25652	2.58794	2.95253	2.54212
GO:BP	GO:0045321	leukocyte activation	0.106543	5	396495	NM_205498.1	IL8L2	2.04827	2.52088	0.0038468	0.505986	1.99888	2.27671	1.98602	2.05068	3.87751	1.69732	2.29444	1.93094	1.25307	3.55548	1.84492	2.46966	3.96104	3.26962	4.25652	2.58794	2.95253	2.54212
GO:BP	GO:0002232	leukocyte chemotaxis involved in inflammatory response	0.121158	1	396495	NM_205498.1	IL8L2	2.04827	2.52088	0.0038468	0.505986	1.99888	2.27671	1.98602	2.05068	3.87751	1.69732	2.29444	1.93094	1.25307	3.55548	1.84492	2.46966	3.96104	3.26962	4.25652	2.58794	2.95253	2.54212
GO:BP	GO:0036446	myofibroblast differentiation	0.121158	1	396495	NM_205498.1	IL8L2	2.04827	2.52088	0.0038468	0.505986	1.99888	2.27671	1.98602	2.05068	3.87751	1.69732	2.29444	1.93094	1.25307	3.55548	1.84492	2.46966	3.96104	3.26962	4.25652	2.58794	2.95253	2.54212
GO:BP	GO:0019221	cytokine-mediated signaling pathway	0.131291	3	396495	NM_205498.1	IL8L2	2.04827	2.52088	0.0038468	0.505986	1.99888	2.27671	1.98602	2.05068	3.87751	1.69732	2.29444	1.93094	1.25307	3.55548	1.84492	2.46966	3.96104	3.26962	4.25652	2.58794	2.95253	2.54212
GO:BP	GO:0042060	wound healing	0.133674	3	396495	NM_205498.1	IL8L2	2.04827	2.52088	0.0038468	0.505986	1.99888	2.27671	1.98602	2.05068	3.87751	1.69732	2.29444	1.93094	1.25307	3.55548	1.84492	2.46966	3.96104	3.26962	4.25652	2.58794	2.95253	2.54212
GO:BP	GO:0071222	cellular response to lipopolysaccharide	0.133674	2	396495	NM_205498.1	IL8L2	2.04827	2.52088	0.0038468	0.505986	1.99888	2.27671	1.98602	2.05068	3.87751	1.69732	2.29444	1.93094	1.25307	3.55548	1.84492	2.46966	3.96104	3.26962	4.25652	2.58794	2.95253	2.54212
GO:BP	GO:0071219	cellular response to molecule of bacterial origin	0.138145	2	396495	NM_205498.1	IL8L2	2.04827	2.52088	0.0038468	0.505986	1.99888	2.27671	1.98602	2.05068	3.87751	1.69732	2.29444	1.93094	1.25307	3.55548	1.84492	2.46966	3.96104	3.26962	4.25652	2.58794	2.95253	2.54212
GO:BP	GO:0016477	cell migration	0.152891	6	396495	NM_205498.1	IL8L2	2.04827	2.52088	0.0038468	0.505986	1.99888	2.27671	1.98602	2.05068	3.87751	1.69732	2.29444	1.93094	1.25307	3.55548	1.84492	2.46966	3.96104	3.26962	4.25652	2.58794	2.95253	2.54212
GO:BP	GO:0071216	cellular response to biotic stimulus	0.160913	2	396495	NM_205498.1	IL8L2	2.04827	2.52088	0.0038468	0.505986	1.99888	2.27671	1.98602	2.05068	3.87751	1.69732	2.29444	1.93094	1.25307	3.55548	1.84492	2.46966	3.96104	3.26962	4.25652	2.58794	2.95253	2.54212
GO:BP	GO:0009611	response to wounding	0.176709	3	396495	NM_205498.1	IL8L2	2.04827	2.52088	0.0038468	0.505986	1.99888	2.27671	1.98602	2.05068	3.87751	1.69732	2.29444	1.93094	1.25307	3.55548	1.84492	2.46966	3.96104	3.26962	4.25652	2.58794	2.95253	2.54212
GO:BP	GO:0006950	response to stress	0.177208	10	396495	NM_205498.1	IL8L2	2.04827	2.52088	0.0038468	0.505986	1.99888	2.27671	1.98602	2.05068	3.87751	1.69732	2.29444	1.93094	1.25307	3.55548	1.84492	2.46966	3.96104	3.26962	4.25652	2.58794	2.95253	2.54212
GO:BP	GO:0061844	antimicrobial humoral immune response mediated by antimicrobial peptide	0.181265	1	396495	NM_205498.1	IL8L2	2.04827	2.52088	0.0038468	0.505986	1.99888	2.27671	1.98602	2.05068	3.87751	1.69732	2.29444	1.93094	1.25307	3.55548	1.84492	2.46966	3.96104	3.26962	4.25652	2.58794	2.95253	2.54212
GO:BP	GO:0051674	localization of cell	0.181265	6	396495	NM_205498.1	IL8L2	2.04827	2.52088	0.0038468	0.505986	1.99888	2.27671	1.98602	2.05068	3.87751	1.69732	2.29444	1.93094	1.25307	3.55548	1.84492	2.46966	3.96104	3.26962	4.25652	2.58794	2.95253	2.54212
GO:BP	GO:0048870	cell motility	0.181265	6	396495	NM_205498.1	IL8L2	2.04827	2.52088	0.0038468	0.505986	1.99888	2.27671	1.98602	2.05068	3.87751	1.69732	2.29444	1.93094	1.25307	3.55548	1.84492	2.46966	3.96104	3.26962	4.25652	2.58794	2.95253	2.54212
GO:BP	GO:0080134	regulation of response to stress	0.181265	5	396495	NM_205498.1	IL8L2	2.04827	2.52088	0.0038468	0.505986	1.99888	2.27671	1.98602	2.05068	3.87751	1.69732	2.29444	1.93094	1.25307	3.55548	1.84492	2.46966	3.96104	3.26962	4.25652	2.58794	2.95253	2.54212
GO:BP	GO:0006928	movement of cell or subcellular component	0.188154	7	396495	NM_205498.1	IL8L2	2.04827	2.52088	0.0038468	0.505986	1.99888	2.27671	1.98602	2.05068	3.87751	1.69732	2.29444	1.93094	1.25307	3.55548	1.84492	2.46966	3.96104	3.26962	4.25652	2.58794	2.95253	2.54212
GO:BP	GO:0032496	response to lipopolysaccharide	0.188154	2	396495	NM_205498.1	IL8L2	2.04827	2.52088	0.0038468	0.505986	1.99888	2.27671	1.98602	2.05068	3.87751	1.69732	2.29444	1.93094	1.25307	3.55548	1.84492	2.46966	3.96104	3.26962	4.25652	2.58794	2.95253	2.54212
GO:BP	GO:0048147	negative regulation of fibroblast proliferation	0.190318	1	396495	NM_205498.1	IL8L2	2.04827	2.52088	0.0038468	0.505986	1.99888	2.27671	1.98602	2.05068	3.87751	1.69732	2.29444	1.93094	1.25307	3.55548	1.84492	2.46966	3.96104	3.26962	4.25652	2.58794	2.95253	2.54212
GO:BP	GO:0002237	response to molecule of bacterial origin	0.201356	2	396495	NM_205498.1	IL8L2	2.04827	2.52088	0.0038468	0.505986	1.99888	2.27671	1.98602	2.05068	3.87751	1.69732	2.29444	1.93094	1.25307	3.55548	1.84492	2.46966	3.96104	3.26962	4.25652	2.58794	2.95253	2.54212
GO:BP	GO:0048246	macrophage chemotaxis	0.202192	1	396495	NM_205498.1	IL8L2	2.04827	2.52088	0.0038468	0.505986	1.99888	2.27671	1.98602	2.05068	3.87751	1.69732	2.29444	1.93094	1.25307	3.55548	1.84492	2.46966	3.96104	3.26962	4.25652	2.58794	2.95253	2.54212
GO:BP	GO:0040011	locomotion	0.227635	6	396495	NM_205498.1	IL8L2	2.04827	2.52088	0.0038468	0.505986	1.99888	2.27671	1.98602	2.05068	3.87751	1.69732	2.29444	1.93094	1.25307	3.55548	1.84492	2.46966	3.96104	3.26962	4.25652	2.58794	2.95253	2.54212
GO:BP	GO:0019730	antimicrobial humoral response	0.227635	1	396495	NM_205498.1	IL8L2	2.04827	2.52088	0.0038468	0.505986	1.99888	2.27671	1.98602	2.05068	3.87751	1.69732	2.29444	1.93094	1.25307	3.55548	1.84492	2.46966	3.96104	3.26962	4.25652	2.58794	2.95253	2.54212
GO:BP	GO:1905517	macrophage migration	0.227635	1	396495	NM_205498.1	IL8L2	2.04827	2.52088	0.0038468	0.505986	1.99888	2.27671	1.98602	2.05068	3.87751	1.69732	2.29444	1.93094	1.25307	3.55548	1.84492	2.46966	3.96104	3.26962	4.25652	2.58794	2.95253	2.54212
GO:BP	GO:1901701	cellular response to oxygen-containing compound	0.227915	4	396495	NM_205498.1	IL8L2	2.04827	2.52088	0.0038468	0.505986	1.99888	2.27671	1.98602	2.05068	3.87751	1.69732	2.29444	1.93094	1.25307	3.55548	1.84492	2.46966	3.96104	3.26962	4.25652	2.58794	2.95253	2.54212
GO:BP	GO:0051707	response to other organism	0.26505	4	396495	NM_205498.1	IL8L2	2.04827	2.52088	0.0038468	0.505986	1.99888	2.27671	1.98602	2.05068	3.87751	1.69732	2.29444	1.93094	1.25307	3.55548	1.84492	2.46966	3.96104	3.26962	4.25652	2.58794	2.95253	2.54212
GO:BP	GO:0043207	response to external biotic stimulus	0.26562	4	396495	NM_205498.1	IL8L2	2.04827	2.52088	0.0038468	0.505986	1.99888	2.27671	1.98602	2.05068	3.87751	1.69732	2.29444	1.93094	1.25307	3.55548	1.84492	2.46966	3.96104	3.26962	4.25652	2.58794	2.95253	2.54212
GO:BP	GO:0009607	response to biotic stimulus	0.280595	4	396495	NM_205498.1	IL8L2	2.04827	2.52088	0.0038468	0.505986	1.99888	2.27671	1.98602	2.05068	3.87751	1.69732	2.29444	1.93094	1.25307	3.55548	1.84492	2.46966	3.96104	3.26962	4.25652	2.58794	2.95253	2.54212
GO:BP	GO:0048145	regulation of fibroblast proliferation	0.288511	1	396495	NM_205498.1	IL8L2	2.04827	2.52088	0.0038468	0.505986	1.99888	2.27671	1.98602	2.05068	3.87751	1.69732	2.29444	1.93094	1.25307	3.55548	1.84492	2.46966	3.96104	3.26962	4.25652	2.58794	2.95253	2.54212
GO:BP	GO:0048144	fibroblast proliferation	0.29005	1	396495	NM_205498.1	IL8L2	2.04827	2.52088	0.0038468	0.505986	1.99888	2.27671	1.98602	2.05068	3.87751	1.69732	2.29444	1.93094	1.25307	3.55548	1.84492	2.46966	3.96104	3.26962	4.25652	2.58794	2.95253	2.54212
GO:BP	GO:0071310	cellular response to organic substance	0.305371	6	396495	NM_205498.1	IL8L2	2.04827	2.52088	0.0038468	0.505986	1.99888	2.27671	1.98602	2.05068	3.87751	1.69732	2.29444	1.93094	1.25307	3.55548	1.84492	2.46966	3.96104	3.26962	4.25652	2.58794	2.95253	2.54212
GO:BP	GO:0098542	defense response to other organism	0.30601	3	396495	NM_205498.1	IL8L2	2.04827	2.52088	0.0038468	0.505986	1.99888	2.27671	1.98602	2.05068	3.87751	1.69732	2.29444	1.93094	1.25307	3.55548	1.84492	2.46966	3.96104	3.26962	4.25652	2.58794	2.95253	2.54212
GO:BP	GO:1901700	response to oxygen-containing compound	0.310469	4	396495	NM_205498.1	IL8L2	2.04827	2.52088	0.0038468	0.505986	1.99888	2.27671	1.98602	2.05068	3.87751	1.69732	2.29444	1.93094	1.25307	3.55548	1.84492	2.46966	3.96104	3.26962	4.25652	2.58794	2.95253	2.54212
GO:BP	GO:0050729	positive regulation of inflammatory response	0.31524	1	396495	NM_205498.1	IL8L2	2.04827	2.52088	0.0038468	0.505986	1.99888	2.27671	1.98602	2.05068	3.87751	1.69732	2.29444	1.93094	1.25307	3.55548	1.84492	2.46966	3.96104	3.26962	4.25652	2.58794	2.95253	2.54212
GO:BP	GO:0044419	biological process involved in interspecies interaction between organisms	0.320837	4	396495	NM_205498.1	IL8L2	2.04827	2.52088	0.0038468	0.505986	1.99888	2.27671	1.98602	2.05068	3.87751	1.69732	2.29444	1.93094	1.25307	3.55548	1.84492	2.46966	3.96104	3.26962	4.25652	2.58794	2.95253	2.54212
GO:BP	GO:0071396	cellular response to lipid	0.32258	2	396495	NM_205498.1	IL8L2	2.04827	2.52088	0.0038468	0.505986	1.99888	2.27671	1.98602	2.05068	3.87751	1.69732	2.29444	1.93094	1.25307	3.55548	1.84492	2.46966	3.96104	3.26962	4.25652	2.58794	2.95253	2.54212
GO:MF	GO:0098772	molecular function regulator activity	0.327942	5	396495	NM_205498.1	IL8L2	2.04827	2.52088	0.0038468	0.505986	1.99888	2.27671	1.98602	2.05068	3.87751	1.69732	2.29444	1.93094	1.25307	3.55548	1.84492	2.46966	3.96104	3.26962	4.25652	2.58794	2.95253	2.54212
GO:BP	GO:0030097	hemopoiesis	0.340976	3	396495	NM_205498.1	IL8L2	2.04827	2.52088	0.0038468	0.505986	1.99888	2.27671	1.98602	2.05068	3.87751	1.69732	2.29444	1.93094	1.25307	3.55548	1.84492	2.46966	3.96104	3.26962	4.25652	2.58794	2.95253	2.54212
GO:BP	GO:0048534	hematopoietic or lymphoid organ development	0.356909	3	396495	NM_205498.1	IL8L2	2.04827	2.52088	0.0038468	0.505986	1.99888	2.27671	1.98602	2.05068	3.87751	1.69732	2.29444	1.93094	1.25307	3.55548	1.84492	2.46966	3.96104	3.26962	4.25652	2.58794	2.95253	2.54212
GO:MF	GO:0008083	growth factor activity	0.373192	1	396495	NM_205498.1	IL8L2	2.04827	2.52088	0.0038468	0.505986	1.99888	2.27671	1.98602	2.05068	3.87751	1.69732	2.29444	1.93094	1.25307	3.55548	1.84492	2.46966	3.96104	3.26962	4.25652	2.58794	2.95253	2.54212
GO:BP	GO:0002520	immune system development	0.374138	3	396495	NM_205498.1	IL8L2	2.04827	2.52088	0.0038468	0.505986	1.99888	2.27671	1.98602	2.05068	3.87751	1.69732	2.29444	1.93094	1.25307	3.55548	1.84492	2.46966	3.96104	3.26962	4.25652	2.58794	2.95253	2.54212
GO:BP	GO:0030154	cell differentiation	0.379062	8	396495	NM_205498.1	IL8L2	2.04827	2.52088	0.0038468	0.505986	1.99888	2.27671	1.98602	2.05068	3.87751	1.69732	2.29444	1.93094	1.25307	3.55548	1.84492	2.46966	3.96104	3.26962	4.25652	2.58794	2.95253	2.54212
GO:BP	GO:0010033	response to organic substance	0.381799	6	396495	NM_205498.1	IL8L2	2.04827	2.52088	0.0038468	0.505986	1.99888	2.27671	1.98602	2.05068	3.87751	1.69732	2.29444	1.93094	1.25307	3.55548	1.84492	2.46966	3.96104	3.26962	4.25652	2.58794	2.95253	2.54212
GO:BP	GO:0048869	cellular developmental process	0.384081	8	396495	NM_205498.1	IL8L2	2.04827	2.52088	0.0038468	0.505986	1.99888	2.27671	1.98602	2.05068	3.87751	1.69732	2.29444	1.93094	1.25307	3.55548	1.84492	2.46966	3.96104	3.26962	4.25652	2.58794	2.95253	2.54212
GO:BP	GO:0033993	response to lipid	0.395326	2	396495	NM_205498.1	IL8L2	2.04827	2.52088	0.0038468	0.505986	1.99888	2.27671	1.98602	2.05068	3.87751	1.69732	2.29444	1.93094	1.25307	3.55548	1.84492	2.46966	3.96104	3.26962	4.25652	2.58794	2.95253	2.54212
GO:BP	GO:0009617	response to bacterium	0.403265	2	396495	NM_205498.1	IL8L2	2.04827	2.52088	0.0038468	0.505986	1.99888	2.27671	1.98602	2.05068	3.87751	1.69732	2.29444	1.93094	1.25307	3.55548	1.84492	2.46966	3.96104	3.26962	4.25652	2.58794	2.95253	2.54212
GO:BP	GO:0007166	cell surface receptor signaling pathway	0.414796	6	396495	NM_205498.1	IL8L2	2.04827	2.52088	0.0038468	0.505986	1.99888	2.27671	1.98602	2.05068	3.87751	1.69732	2.29444	1.93094	1.25307	3.55548	1.84492	2.46966	3.96104	3.26962	4.25652	2.58794	2.95253	2.54212
GO:BP	GO:0048584	positive regulation of response to stimulus	0.415312	5	396495	NM_205498.1	IL8L2	2.04827	2.52088	0.0038468	0.505986	1.99888	2.27671	1.98602	2.05068	3.87751	1.69732	2.29444	1.93094	1.25307	3.55548	1.84492	2.46966	3.96104	3.26962	4.25652	2.58794	2.95253	2.54212
GO:BP	GO:0032502	developmental process	0.415312	11	396495	NM_205498.1	IL8L2	2.04827	2.52088	0.0038468	0.505986	1.99888	2.27671	1.98602	2.05068	3.87751	1.69732	2.29444	1.93094	1.25307	3.55548	1.84492	2.46966	3.96104	3.26962	4.25652	2.58794	2.95253	2.54212
GO:BP	GO:0048583	regulation of response to stimulus	0.416685	8	396495	NM_205498.1	IL8L2	2.04827	2.52088	0.0038468	0.505986	1.99888	2.27671	1.98602	2.05068	3.87751	1.69732	2.29444	1.93094	1.25307	3.55548	1.84492	2.46966	3.96104	3.26962	4.25652	2.58794	2.95253	2.54212
GO:BP	GO:0031349	positive regulation of defense response	0.427817	1	396495	NM_205498.1	IL8L2	2.04827	2.52088	0.0038468	0.505986	1.99888	2.27671	1.98602	2.05068	3.87751	1.69732	2.29444	1.93094	1.25307	3.55548	1.84492	2.46966	3.96104	3.26962	4.25652	2.58794	2.95253	2.54212
GO:BP	GO:0048523	negative regulation of cellular process	0.46634	9	396495	NM_205498.1	IL8L2	2.04827	2.52088	0.0038468	0.505986	1.99888	2.27671	1.98602	2.05068	3.87751	1.69732	2.29444	1.93094	1.25307	3.55548	1.84492	2.46966	3.96104	3.26962	4.25652	2.58794	2.95253	2.54212
GO:BP	GO:0006959	humoral immune response	0.511316	1	396495	NM_205498.1	IL8L2	2.04827	2.52088	0.0038468	0.505986	1.99888	2.27671	1.98602	2.05068	3.87751	1.69732	2.29444	1.93094	1.25307	3.55548	1.84492	2.46966	3.96104	3.26962	4.25652	2.58794	2.95253	2.54212
GO:BP	GO:0050896	response to stimulus	0.52133	15	396495	NM_205498.1	IL8L2	2.04827	2.52088	0.0038468	0.505986	1.99888	2.27671	1.98602	2.05068	3.87751	1.69732	2.29444	1.93094	1.25307	3.55548	1.84492	2.46966	3.96104	3.26962	4.25652	2.58794	2.95253	2.54212
GO:BP	GO:0048518	positive regulation of biological process	0.52575	11	396495	NM_205498.1	IL8L2	2.04827	2.52088	0.0038468	0.505986	1.99888	2.27671	1.98602	2.05068	3.87751	1.69732	2.29444	1.93094	1.25307	3.55548	1.84492	2.46966	3.96104	3.26962	4.25652	2.58794	2.95253	2.54212
GO:BP	GO:0007275	multicellular organism development	0.546835	8	396495	NM_205498.1	IL8L2	2.04827	2.52088	0.0038468	0.505986	1.99888	2.27671	1.98602	2.05068	3.87751	1.69732	2.29444	1.93094	1.25307	3.55548	1.84492	2.46966	3.96104	3.26962	4.25652	2.58794	2.95253	2.54212
GO:BP	GO:0042742	defense response to bacterium	0.546835	1	396495	NM_205498.1	IL8L2	2.04827	2.52088	0.0038468	0.505986	1.99888	2.27671	1.98602	2.05068	3.87751	1.69732	2.29444	1.93094	1.25307	3.55548	1.84492	2.46966	3.96104	3.26962	4.25652	2.58794	2.95253	2.54212
GO:BP	GO:0032501	multicellular organismal process	0.556173	11	396495	NM_205498.1	IL8L2	2.04827	2.52088	0.0038468	0.505986	1.99888	2.27671	1.98602	2.05068	3.87751	1.69732	2.29444	1.93094	1.25307	3.55548	1.84492	2.46966	3.96104	3.26962	4.25652	2.58794	2.95253	2.54212
GO:BP	GO:0032103	positive regulation of response to external stimulus	0.556173	1	396495	NM_205498.1	IL8L2	2.04827	2.52088	0.0038468	0.505986	1.99888	2.27671	1.98602	2.05068	3.87751	1.69732	2.29444	1.93094	1.25307	3.55548	1.84492	2.46966	3.96104	3.26962	4.25652	2.58794	2.95253	2.54212
GO:MF	GO:0005515	protein binding	0.557814	18	396495	NM_205498.1	IL8L2	2.04827	2.52088	0.0038468	0.505986	1.99888	2.27671	1.98602	2.05068	3.87751	1.69732	2.29444	1.93094	1.25307	3.55548	1.84492	2.46966	3.96104	3.26962	4.25652	2.58794	2.95253	2.54212
GO:BP	GO:0048519	negative regulation of biological process	0.617551	9	396495	NM_205498.1	IL8L2	2.04827	2.52088	0.0038468	0.505986	1.99888	2.27671	1.98602	2.05068	3.87751	1.69732	2.29444	1.93094	1.25307	3.55548	1.84492	2.46966	3.96104	3.26962	4.25652	2.58794	2.95253	2.54212
GO:BP	GO:0048646	anatomical structure formation involved in morphogenesis	0.656542	2	396495	NM_205498.1	IL8L2	2.04827	2.52088	0.0038468	0.505986	1.99888	2.27671	1.98602	2.05068	3.87751	1.69732	2.29444	1.93094	1.25307	3.55548	1.84492	2.46966	3.96104	3.26962	4.25652	2.58794	2.95253	2.54212
GO:BP	GO:0072359	circulatory system development	0.661071	2	396495	NM_205498.1	IL8L2	2.04827	2.52088	0.0038468	0.505986	1.99888	2.27671	1.98602	2.05068	3.87751	1.69732	2.29444	1.93094	1.25307	3.55548	1.84492	2.46966	3.96104	3.26962	4.25652	2.58794	2.95253	2.54212
GO:BP	GO:0001525	angiogenesis	0.689951	1	396495	NM_205498.1	IL8L2	2.04827	2.52088	0.0038468	0.505986	1.99888	2.27671	1.98602	2.05068	3.87751	1.69732	2.29444	1.93094	1.25307	3.55548	1.84492	2.46966	3.96104	3.26962	4.25652	2.58794	2.95253	2.54212
GO:BP	GO:0048856	anatomical structure development	0.71854	8	396495	NM_205498.1	IL8L2	2.04827	2.52088	0.0038468	0.505986	1.99888	2.27671	1.98602	2.05068	3.87751	1.69732	2.29444	1.93094	1.25307	3.55548	1.84492	2.46966	3.96104	3.26962	4.25652	2.58794	2.95253	2.54212
GO:BP	GO:0048514	blood vessel morphogenesis	0.744777	1	396495	NM_205498.1	IL8L2	2.04827	2.52088	0.0038468	0.505986	1.99888	2.27671	1.98602	2.05068	3.87751	1.69732	2.29444	1.93094	1.25307	3.55548	1.84492	2.46966	3.96104	3.26962	4.25652	2.58794	2.95253	2.54212
GO:BP	GO:0010604	positive regulation of macromolecule metabolic process	0.756265	5	396495	NM_205498.1	IL8L2	2.04827	2.52088	0.0038468	0.505986	1.99888	2.27671	1.98602	2.05068	3.87751	1.69732	2.29444	1.93094	1.25307	3.55548	1.84492	2.46966	3.96104	3.26962	4.25652	2.58794	2.95253	2.54212
GO:BP	GO:0051716	cellular response to stimulus	0.759089	11	396495	NM_205498.1	IL8L2	2.04827	2.52088	0.0038468	0.505986	1.99888	2.27671	1.98602	2.05068	3.87751	1.69732	2.29444	1.93094	1.25307	3.55548	1.84492	2.46966	3.96104	3.26962	4.25652	2.58794	2.95253	2.54212
GO:BP	GO:0008285	negative regulation of cell population proliferation	0.759089	1	396495	NM_205498.1	IL8L2	2.04827	2.52088	0.0038468	0.505986	1.99888	2.27671	1.98602	2.05068	3.87751	1.69732	2.29444	1.93094	1.25307	3.55548	1.84492	2.46966	3.96104	3.26962	4.25652	2.58794	2.95253	2.54212
GO:BP	GO:0001568	blood vessel development	0.78269	1	396495	NM_205498.1	IL8L2	2.04827	2.52088	0.0038468	0.505986	1.99888	2.27671	1.98602	2.05068	3.87751	1.69732	2.29444	1.93094	1.25307	3.55548	1.84492	2.46966	3.96104	3.26962	4.25652	2.58794	2.95253	2.54212
GO:BP	GO:0008152	metabolic process	0.78269	20	396495	NM_205498.1	IL8L2	2.04827	2.52088	0.0038468	0.505986	1.99888	2.27671	1.98602	2.05068	3.87751	1.69732	2.29444	1.93094	1.25307	3.55548	1.84492	2.46966	3.96104	3.26962	4.25652	2.58794	2.95253	2.54212
GO:BP	GO:0009987	cellular process	0.788956	30	396495	NM_205498.1	IL8L2	2.04827	2.52088	0.0038468	0.505986	1.99888	2.27671	1.98602	2.05068	3.87751	1.69732	2.29444	1.93094	1.25307	3.55548	1.84492	2.46966	3.96104	3.26962	4.25652	2.58794	2.95253	2.54212
GO:BP	GO:0042127	regulation of cell population proliferation	0.790055	2	396495	NM_205498.1	IL8L2	2.04827	2.52088	0.0038468	0.505986	1.99888	2.27671	1.98602	2.05068	3.87751	1.69732	2.29444	1.93094	1.25307	3.55548	1.84492	2.46966	3.96104	3.26962	4.25652	2.58794	2.95253	2.54212
GO:BP	GO:0001944	vasculature development	0.801734	1	396495	NM_205498.1	IL8L2	2.04827	2.52088	0.0038468	0.505986	1.99888	2.27671	1.98602	2.05068	3.87751	1.69732	2.29444	1.93094	1.25307	3.55548	1.84492	2.46966	3.96104	3.26962	4.25652	2.58794	2.95253	2.54212
GO:BP	GO:0009893	positive regulation of metabolic process	0.808962	5	396495	NM_205498.1	IL8L2	2.04827	2.52088	0.0038468	0.505986	1.99888	2.27671	1.98602	2.05068	3.87751	1.69732	2.29444	1.93094	1.25307	3.55548	1.84492	2.46966	3.96104	3.26962	4.25652	2.58794	2.95253	2.54212
GO:BP	GO:0048513	animal organ development	0.838311	4	396495	NM_205498.1	IL8L2	2.04827	2.52088	0.0038468	0.505986	1.99888	2.27671	1.98602	2.05068	3.87751	1.69732	2.29444	1.93094	1.25307	3.55548	1.84492	2.46966	3.96104	3.26962	4.25652	2.58794	2.95253	2.54212
GO:BP	GO:0035239	tube morphogenesis	0.842061	1	396495	NM_205498.1	IL8L2	2.04827	2.52088	0.0038468	0.505986	1.99888	2.27671	1.98602	2.05068	3.87751	1.69732	2.29444	1.93094	1.25307	3.55548	1.84492	2.46966	3.96104	3.26962	4.25652	2.58794	2.95253	2.54212
GO:BP	GO:0048731	system development	0.851098	5	396495	NM_205498.1	IL8L2	2.04827	2.52088	0.0038468	0.505986	1.99888	2.27671	1.98602	2.05068	3.87751	1.69732	2.29444	1.93094	1.25307	3.55548	1.84492	2.46966	3.96104	3.26962	4.25652	2.58794	2.95253	2.54212
GO:BP	GO:0008283	cell population proliferation	0.851476	2	396495	NM_205498.1	IL8L2	2.04827	2.52088	0.0038468	0.505986	1.99888	2.27671	1.98602	2.05068	3.87751	1.69732	2.29444	1.93094	1.25307	3.55548	1.84492	2.46966	3.96104	3.26962	4.25652	2.58794	2.95253	2.54212
GO:BP	GO:0010628	positive regulation of gene expression	0.875882	1	396495	NM_205498.1	IL8L2	2.04827	2.52088	0.0038468	0.505986	1.99888	2.27671	1.98602	2.05068	3.87751	1.69732	2.29444	1.93094	1.25307	3.55548	1.84492	2.46966	3.96104	3.26962	4.25652	2.58794	2.95253	2.54212
GO:BP	GO:0010468	regulation of gene expression	0.876626	6	396495	NM_205498.1	IL8L2	2.04827	2.52088	0.0038468	0.505986	1.99888	2.27671	1.98602	2.05068	3.87751	1.69732	2.29444	1.93094	1.25307	3.55548	1.84492	2.46966	3.96104	3.26962	4.25652	2.58794	2.95253	2.54212
GO:BP	GO:0035295	tube development	0.886486	1	396495	NM_205498.1	IL8L2	2.04827	2.52088	0.0038468	0.505986	1.99888	2.27671	1.98602	2.05068	3.87751	1.69732	2.29444	1.93094	1.25307	3.55548	1.84492	2.46966	3.96104	3.26962	4.25652	2.58794	2.95253	2.54212
GO:BP	GO:0007165	signal transduction	0.91104	7	396495	NM_205498.1	IL8L2	2.04827	2.52088	0.0038468	0.505986	1.99888	2.27671	1.98602	2.05068	3.87751	1.69732	2.29444	1.93094	1.25307	3.55548	1.84492	2.46966	3.96104	3.26962	4.25652	2.58794	2.95253	2.54212
GO:BP	GO:0010467	gene expression	0.927542	8	396495	NM_205498.1	IL8L2	2.04827	2.52088	0.0038468	0.505986	1.99888	2.27671	1.98602	2.05068	3.87751	1.69732	2.29444	1.93094	1.25307	3.55548	1.84492	2.46966	3.96104	3.26962	4.25652	2.58794	2.95253	2.54212
GO:BP	GO:0019222	regulation of metabolic process	0.931893	8	396495	NM_205498.1	IL8L2	2.04827	2.52088	0.0038468	0.505986	1.99888	2.27671	1.98602	2.05068	3.87751	1.69732	2.29444	1.93094	1.25307	3.55548	1.84492	2.46966	3.96104	3.26962	4.25652	2.58794	2.95253	2.54212
GO:BP	GO:0065007	biological regulation	0.942712	17	396495	NM_205498.1	IL8L2	2.04827	2.52088	0.0038468	0.505986	1.99888	2.27671	1.98602	2.05068	3.87751	1.69732	2.29444	1.93094	1.25307	3.55548	1.84492	2.46966	3.96104	3.26962	4.25652	2.58794	2.95253	2.54212
GO:BP	GO:0060255	regulation of macromolecule metabolic process	0.943455	7	396495	NM_205498.1	IL8L2	2.04827	2.52088	0.0038468	0.505986	1.99888	2.27671	1.98602	2.05068	3.87751	1.69732	2.29444	1.93094	1.25307	3.55548	1.84492	2.46966	3.96104	3.26962	4.25652	2.58794	2.95253	2.54212
GO:BP	GO:0023052	signaling	0.948648	7	396495	NM_205498.1	IL8L2	2.04827	2.52088	0.0038468	0.505986	1.99888	2.27671	1.98602	2.05068	3.87751	1.69732	2.29444	1.93094	1.25307	3.55548	1.84492	2.46966	3.96104	3.26962	4.25652	2.58794	2.95253	2.54212
GO:BP	GO:0007154	cell communication	0.950131	7	396495	NM_205498.1	IL8L2	2.04827	2.52088	0.0038468	0.505986	1.99888	2.27671	1.98602	2.05068	3.87751	1.69732	2.29444	1.93094	1.25307	3.55548	1.84492	2.46966	3.96104	3.26962	4.25652	2.58794	2.95253	2.54212
GO:BP	GO:0009653	anatomical structure morphogenesis	0.958161	2	396495	NM_205498.1	IL8L2	2.04827	2.52088	0.0038468	0.505986	1.99888	2.27671	1.98602	2.05068	3.87751	1.69732	2.29444	1.93094	1.25307	3.55548	1.84492	2.46966	3.96104	3.26962	4.25652	2.58794	2.95253	2.54212
GO:BP	GO:0071704	organic substance metabolic process	0.970222	16	396495	NM_205498.1	IL8L2	2.04827	2.52088	0.0038468	0.505986	1.99888	2.27671	1.98602	2.05068	3.87751	1.69732	2.29444	1.93094	1.25307	3.55548	1.84492	2.46966	3.96104	3.26962	4.25652	2.58794	2.95253	2.54212
GO:CC	GO:0110165	cellular anatomical entity	0.971506	29	396495	NM_205498.1	IL8L2	2.04827	2.52088	0.0038468	0.505986	1.99888	2.27671	1.98602	2.05068	3.87751	1.69732	2.29444	1.93094	1.25307	3.55548	1.84492	2.46966	3.96104	3.26962	4.25652	2.58794	2.95253	2.54212
GO:BP	GO:0050794	regulation of cellular process	0.9844	13	396495	NM_205498.1	IL8L2	2.04827	2.52088	0.0038468	0.505986	1.99888	2.27671	1.98602	2.05068	3.87751	1.69732	2.29444	1.93094	1.25307	3.55548	1.84492	2.46966	3.96104	3.26962	4.25652	2.58794	2.95253	2.54212
GO:BP	GO:0050789	regulation of biological process	0.985675	14	396495	NM_205498.1	IL8L2	2.04827	2.52088	0.0038468	0.505986	1.99888	2.27671	1.98602	2.05068	3.87751	1.69732	2.29444	1.93094	1.25307	3.55548	1.84492	2.46966	3.96104	3.26962	4.25652	2.58794	2.95253	2.54212
GO:BP	GO:0043170	macromolecule metabolic process	0.995448	11	396495	NM_205498.1	IL8L2	2.04827	2.52088	0.0038468	0.505986	1.99888	2.27671	1.98602	2.05068	3.87751	1.69732	2.29444	1.93094	1.25307	3.55548	1.84492	2.46966	3.96104	3.26962	4.25652	2.58794	2.95253	2.54212
GO:BP	GO:0008150	biological_process	0.995846	33	396495	NM_205498.1	IL8L2	2.04827	2.52088	0.0038468	0.505986	1.99888	2.27671	1.98602	2.05068	3.87751	1.69732	2.29444	1.93094	1.25307	3.55548	1.84492	2.46966	3.96104	3.26962	4.25652	2.58794	2.95253	2.54212
GO:CC	GO:0005575	cellular_component	1	29	396495	NM_205498.1	IL8L2	2.04827	2.52088	0.0038468	0.505986	1.99888	2.27671	1.98602	2.05068	3.87751	1.69732	2.29444	1.93094	1.25307	3.55548	1.84492	2.46966	3.96104	3.26962	4.25652	2.58794	2.95253	2.54212
GO:MF	GO:0003674	molecular_function	1	35	396495	NM_205498.1	IL8L2	2.04827	2.52088	0.0038468	0.505986	1.99888	2.27671	1.98602	2.05068	3.87751	1.69732	2.29444	1.93094	1.25307	3.55548	1.84492	2.46966	3.96104	3.26962	4.25652	2.58794	2.95253	2.54212
GO:MF	GO:0030492	hemoglobin binding	0.000132139	2	396532	NM_001290554.1,XM_025143960.2,XM_025143962.2,XM_025143963.2,XM_025143964.2,XM_025143965.2,XM_025143966.2,XM_040653146.1	SLC4A1	-2.25239	1.72496	0.0131842	0.863364	4.51523	1.71147	1.49045	1.52898	1.7452	1.90599	3.25453	2.05549	1.64316	0.703067	1.52873	2.69792	1.08017	1.5276	1.79543	1.37394	2.10682	1.73947
GO:BP	GO:0051179	localization	0.0133693	20	396532	NM_001290554.1,XM_025143960.2,XM_025143962.2,XM_025143963.2,XM_025143964.2,XM_025143965.2,XM_025143966.2,XM_040653146.1	SLC4A1	-2.25239	1.72496	0.0131842	0.863364	4.51523	1.71147	1.49045	1.52898	1.7452	1.90599	3.25453	2.05549	1.64316	0.703067	1.52873	2.69792	1.08017	1.5276	1.79543	1.37394	2.10682	1.73947
GO:BP	GO:1904539	negative regulation of glycolytic process through fructose-6-phosphate	0.0464114	1	396532	NM_001290554.1,XM_025143960.2,XM_025143962.2,XM_025143963.2,XM_025143964.2,XM_025143965.2,XM_025143966.2,XM_040653146.1	SLC4A1	-2.25239	1.72496	0.0131842	0.863364	4.51523	1.71147	1.49045	1.52898	1.7452	1.90599	3.25453	2.05549	1.64316	0.703067	1.52873	2.69792	1.08017	1.5276	1.79543	1.37394	2.10682	1.73947
GO:BP	GO:1904538	regulation of glycolytic process through fructose-6-phosphate	0.0464114	1	396532	NM_001290554.1,XM_025143960.2,XM_025143962.2,XM_025143963.2,XM_025143964.2,XM_025143965.2,XM_025143966.2,XM_040653146.1	SLC4A1	-2.25239	1.72496	0.0131842	0.863364	4.51523	1.71147	1.49045	1.52898	1.7452	1.90599	3.25453	2.05549	1.64316	0.703067	1.52873	2.69792	1.08017	1.5276	1.79543	1.37394	2.10682	1.73947
GO:BP	GO:0005975	carbohydrate metabolic process	0.0464114	5	396532	NM_001290554.1,XM_025143960.2,XM_025143962.2,XM_025143963.2,XM_025143964.2,XM_025143965.2,XM_025143966.2,XM_040653146.1	SLC4A1	-2.25239	1.72496	0.0131842	0.863364	4.51523	1.71147	1.49045	1.52898	1.7452	1.90599	3.25453	2.05549	1.64316	0.703067	1.52873	2.69792	1.08017	1.5276	1.79543	1.37394	2.10682	1.73947
GO:BP	GO:0045852	pH elevation	0.0464114	1	396532	NM_001290554.1,XM_025143960.2,XM_025143962.2,XM_025143963.2,XM_025143964.2,XM_025143965.2,XM_025143966.2,XM_040653146.1	SLC4A1	-2.25239	1.72496	0.0131842	0.863364	4.51523	1.71147	1.49045	1.52898	1.7452	1.90599	3.25453	2.05549	1.64316	0.703067	1.52873	2.69792	1.08017	1.5276	1.79543	1.37394	2.10682	1.73947
GO:BP	GO:0006091	generation of precursor metabolites and energy	0.0632185	4	396532	NM_001290554.1,XM_025143960.2,XM_025143962.2,XM_025143963.2,XM_025143964.2,XM_025143965.2,XM_025143966.2,XM_040653146.1	SLC4A1	-2.25239	1.72496	0.0131842	0.863364	4.51523	1.71147	1.49045	1.52898	1.7452	1.90599	3.25453	2.05549	1.64316	0.703067	1.52873	2.69792	1.08017	1.5276	1.79543	1.37394	2.10682	1.73947
GO:MF	GO:0005488	binding	0.067912	32	396532	NM_001290554.1,XM_025143960.2,XM_025143962.2,XM_025143963.2,XM_025143964.2,XM_025143965.2,XM_025143966.2,XM_040653146.1	SLC4A1	-2.25239	1.72496	0.0131842	0.863364	4.51523	1.71147	1.49045	1.52898	1.7452	1.90599	3.25453	2.05549	1.64316	0.703067	1.52873	2.69792	1.08017	1.5276	1.79543	1.37394	2.10682	1.73947
GO:BP	GO:0035811	negative regulation of urine volume	0.0722557	1	396532	NM_001290554.1,XM_025143960.2,XM_025143962.2,XM_025143963.2,XM_025143964.2,XM_025143965.2,XM_025143966.2,XM_040653146.1	SLC4A1	-2.25239	1.72496	0.0131842	0.863364	4.51523	1.71147	1.49045	1.52898	1.7452	1.90599	3.25453	2.05549	1.64316	0.703067	1.52873	2.69792	1.08017	1.5276	1.79543	1.37394	2.10682	1.73947
GO:BP	GO:0002376	immune system process	0.0749055	9	396532	NM_001290554.1,XM_025143960.2,XM_025143962.2,XM_025143963.2,XM_025143964.2,XM_025143965.2,XM_025143966.2,XM_040653146.1	SLC4A1	-2.25239	1.72496	0.0131842	0.863364	4.51523	1.71147	1.49045	1.52898	1.7452	1.90599	3.25453	2.05549	1.64316	0.703067	1.52873	2.69792	1.08017	1.5276	1.79543	1.37394	2.10682	1.73947
GO:MF	GO:0005452	inorganic anion exchanger activity	0.101566	1	396532	NM_001290554.1,XM_025143960.2,XM_025143962.2,XM_025143963.2,XM_025143964.2,XM_025143965.2,XM_025143966.2,XM_040653146.1	SLC4A1	-2.25239	1.72496	0.0131842	0.863364	4.51523	1.71147	1.49045	1.52898	1.7452	1.90599	3.25453	2.05549	1.64316	0.703067	1.52873	2.69792	1.08017	1.5276	1.79543	1.37394	2.10682	1.73947
GO:MF	GO:0030506	ankyrin binding	0.121393	1	396532	NM_001290554.1,XM_025143960.2,XM_025143962.2,XM_025143963.2,XM_025143964.2,XM_025143965.2,XM_025143966.2,XM_040653146.1	SLC4A1	-2.25239	1.72496	0.0131842	0.863364	4.51523	1.71147	1.49045	1.52898	1.7452	1.90599	3.25453	2.05549	1.64316	0.703067	1.52873	2.69792	1.08017	1.5276	1.79543	1.37394	2.10682	1.73947
GO:MF	GO:0015106	bicarbonate transmembrane transporter activity	0.121393	1	396532	NM_001290554.1,XM_025143960.2,XM_025143962.2,XM_025143963.2,XM_025143964.2,XM_025143965.2,XM_025143966.2,XM_040653146.1	SLC4A1	-2.25239	1.72496	0.0131842	0.863364	4.51523	1.71147	1.49045	1.52898	1.7452	1.90599	3.25453	2.05549	1.64316	0.703067	1.52873	2.69792	1.08017	1.5276	1.79543	1.37394	2.10682	1.73947
GO:BP	GO:0035809	regulation of urine volume	0.133674	1	396532	NM_001290554.1,XM_025143960.2,XM_025143962.2,XM_025143963.2,XM_025143964.2,XM_025143965.2,XM_025143966.2,XM_040653146.1	SLC4A1	-2.25239	1.72496	0.0131842	0.863364	4.51523	1.71147	1.49045	1.52898	1.7452	1.90599	3.25453	2.05549	1.64316	0.703067	1.52873	2.69792	1.08017	1.5276	1.79543	1.37394	2.10682	1.73947
GO:BP	GO:0042060	wound healing	0.133674	3	396532	NM_001290554.1,XM_025143960.2,XM_025143962.2,XM_025143963.2,XM_025143964.2,XM_025143965.2,XM_025143966.2,XM_040653146.1	SLC4A1	-2.25239	1.72496	0.0131842	0.863364	4.51523	1.71147	1.49045	1.52898	1.7452	1.90599	3.25453	2.05549	1.64316	0.703067	1.52873	2.69792	1.08017	1.5276	1.79543	1.37394	2.10682	1.73947
GO:BP	GO:0061615	glycolytic process through fructose-6-phosphate	0.133674	1	396532	NM_001290554.1,XM_025143960.2,XM_025143962.2,XM_025143963.2,XM_025143964.2,XM_025143965.2,XM_025143966.2,XM_040653146.1	SLC4A1	-2.25239	1.72496	0.0131842	0.863364	4.51523	1.71147	1.49045	1.52898	1.7452	1.90599	3.25453	2.05549	1.64316	0.703067	1.52873	2.69792	1.08017	1.5276	1.79543	1.37394	2.10682	1.73947
GO:MF	GO:0015301	anion:anion antiporter activity	0.144704	1	396532	NM_001290554.1,XM_025143960.2,XM_025143962.2,XM_025143963.2,XM_025143964.2,XM_025143965.2,XM_025143966.2,XM_040653146.1	SLC4A1	-2.25239	1.72496	0.0131842	0.863364	4.51523	1.71147	1.49045	1.52898	1.7452	1.90599	3.25453	2.05549	1.64316	0.703067	1.52873	2.69792	1.08017	1.5276	1.79543	1.37394	2.10682	1.73947
GO:MF	GO:0140323	solute:anion antiporter activity	0.144704	1	396532	NM_001290554.1,XM_025143960.2,XM_025143962.2,XM_025143963.2,XM_025143964.2,XM_025143965.2,XM_025143966.2,XM_040653146.1	SLC4A1	-2.25239	1.72496	0.0131842	0.863364	4.51523	1.71147	1.49045	1.52898	1.7452	1.90599	3.25453	2.05549	1.64316	0.703067	1.52873	2.69792	1.08017	1.5276	1.79543	1.37394	2.10682	1.73947
GO:BP	GO:0006810	transport	0.149338	13	396532	NM_001290554.1,XM_025143960.2,XM_025143962.2,XM_025143963.2,XM_025143964.2,XM_025143965.2,XM_025143966.2,XM_040653146.1	SLC4A1	-2.25239	1.72496	0.0131842	0.863364	4.51523	1.71147	1.49045	1.52898	1.7452	1.90599	3.25453	2.05549	1.64316	0.703067	1.52873	2.69792	1.08017	1.5276	1.79543	1.37394	2.10682	1.73947
GO:BP	GO:0045820	negative regulation of glycolytic process	0.170332	1	396532	NM_001290554.1,XM_025143960.2,XM_025143962.2,XM_025143963.2,XM_025143964.2,XM_025143965.2,XM_025143966.2,XM_040653146.1	SLC4A1	-2.25239	1.72496	0.0131842	0.863364	4.51523	1.71147	1.49045	1.52898	1.7452	1.90599	3.25453	2.05549	1.64316	0.703067	1.52873	2.69792	1.08017	1.5276	1.79543	1.37394	2.10682	1.73947
GO:BP	GO:0051234	establishment of localization	0.170332	13	396532	NM_001290554.1,XM_025143960.2,XM_025143962.2,XM_025143963.2,XM_025143964.2,XM_025143965.2,XM_025143966.2,XM_040653146.1	SLC4A1	-2.25239	1.72496	0.0131842	0.863364	4.51523	1.71147	1.49045	1.52898	1.7452	1.90599	3.25453	2.05549	1.64316	0.703067	1.52873	2.69792	1.08017	1.5276	1.79543	1.37394	2.10682	1.73947
GO:BP	GO:0051354	negative regulation of oxidoreductase activity	0.170332	1	396532	NM_001290554.1,XM_025143960.2,XM_025143962.2,XM_025143963.2,XM_025143964.2,XM_025143965.2,XM_025143966.2,XM_040653146.1	SLC4A1	-2.25239	1.72496	0.0131842	0.863364	4.51523	1.71147	1.49045	1.52898	1.7452	1.90599	3.25453	2.05549	1.64316	0.703067	1.52873	2.69792	1.08017	1.5276	1.79543	1.37394	2.10682	1.73947
GO:BP	GO:0009611	response to wounding	0.176709	3	396532	NM_001290554.1,XM_025143960.2,XM_025143962.2,XM_025143963.2,XM_025143964.2,XM_025143965.2,XM_025143966.2,XM_040653146.1	SLC4A1	-2.25239	1.72496	0.0131842	0.863364	4.51523	1.71147	1.49045	1.52898	1.7452	1.90599	3.25453	2.05549	1.64316	0.703067	1.52873	2.69792	1.08017	1.5276	1.79543	1.37394	2.10682	1.73947
GO:BP	GO:0006950	response to stress	0.177208	10	396532	NM_001290554.1,XM_025143960.2,XM_025143962.2,XM_025143963.2,XM_025143964.2,XM_025143965.2,XM_025143966.2,XM_040653146.1	SLC4A1	-2.25239	1.72496	0.0131842	0.863364	4.51523	1.71147	1.49045	1.52898	1.7452	1.90599	3.25453	2.05549	1.64316	0.703067	1.52873	2.69792	1.08017	1.5276	1.79543	1.37394	2.10682	1.73947
GO:BP	GO:0007596	blood coagulation	0.177208	2	396532	NM_001290554.1,XM_025143960.2,XM_025143962.2,XM_025143963.2,XM_025143964.2,XM_025143965.2,XM_025143966.2,XM_040653146.1	SLC4A1	-2.25239	1.72496	0.0131842	0.863364	4.51523	1.71147	1.49045	1.52898	1.7452	1.90599	3.25453	2.05549	1.64316	0.703067	1.52873	2.69792	1.08017	1.5276	1.79543	1.37394	2.10682	1.73947
GO:BP	GO:0050817	coagulation	0.181265	2	396532	NM_001290554.1,XM_025143960.2,XM_025143962.2,XM_025143963.2,XM_025143964.2,XM_025143965.2,XM_025143966.2,XM_040653146.1	SLC4A1	-2.25239	1.72496	0.0131842	0.863364	4.51523	1.71147	1.49045	1.52898	1.7452	1.90599	3.25453	2.05549	1.64316	0.703067	1.52873	2.69792	1.08017	1.5276	1.79543	1.37394	2.10682	1.73947
GO:BP	GO:0017121	plasma membrane phospholipid scrambling	0.181265	1	396532	NM_001290554.1,XM_025143960.2,XM_025143962.2,XM_025143963.2,XM_025143964.2,XM_025143965.2,XM_025143966.2,XM_040653146.1	SLC4A1	-2.25239	1.72496	0.0131842	0.863364	4.51523	1.71147	1.49045	1.52898	1.7452	1.90599	3.25453	2.05549	1.64316	0.703067	1.52873	2.69792	1.08017	1.5276	1.79543	1.37394	2.10682	1.73947
GO:BP	GO:0007599	hemostasis	0.181265	2	396532	NM_001290554.1,XM_025143960.2,XM_025143962.2,XM_025143963.2,XM_025143964.2,XM_025143965.2,XM_025143966.2,XM_040653146.1	SLC4A1	-2.25239	1.72496	0.0131842	0.863364	4.51523	1.71147	1.49045	1.52898	1.7452	1.90599	3.25453	2.05549	1.64316	0.703067	1.52873	2.69792	1.08017	1.5276	1.79543	1.37394	2.10682	1.73947
GO:BP	GO:1900543	negative regulation of purine nucleotide metabolic process	0.188154	1	396532	NM_001290554.1,XM_025143960.2,XM_025143962.2,XM_025143963.2,XM_025143964.2,XM_025143965.2,XM_025143966.2,XM_040653146.1	SLC4A1	-2.25239	1.72496	0.0131842	0.863364	4.51523	1.71147	1.49045	1.52898	1.7452	1.90599	3.25453	2.05549	1.64316	0.703067	1.52873	2.69792	1.08017	1.5276	1.79543	1.37394	2.10682	1.73947
GO:BP	GO:0045980	negative regulation of nucleotide metabolic process	0.190318	1	396532	NM_001290554.1,XM_025143960.2,XM_025143962.2,XM_025143963.2,XM_025143964.2,XM_025143965.2,XM_025143966.2,XM_040653146.1	SLC4A1	-2.25239	1.72496	0.0131842	0.863364	4.51523	1.71147	1.49045	1.52898	1.7452	1.90599	3.25453	2.05549	1.64316	0.703067	1.52873	2.69792	1.08017	1.5276	1.79543	1.37394	2.10682	1.73947
GO:BP	GO:0015701	bicarbonate transport	0.190318	1	396532	NM_001290554.1,XM_025143960.2,XM_025143962.2,XM_025143963.2,XM_025143964.2,XM_025143965.2,XM_025143966.2,XM_040653146.1	SLC4A1	-2.25239	1.72496	0.0131842	0.863364	4.51523	1.71147	1.49045	1.52898	1.7452	1.90599	3.25453	2.05549	1.64316	0.703067	1.52873	2.69792	1.08017	1.5276	1.79543	1.37394	2.10682	1.73947
GO:BP	GO:1903579	negative regulation of ATP metabolic process	0.215606	1	396532	NM_001290554.1,XM_025143960.2,XM_025143962.2,XM_025143963.2,XM_025143964.2,XM_025143965.2,XM_025143966.2,XM_040653146.1	SLC4A1	-2.25239	1.72496	0.0131842	0.863364	4.51523	1.71147	1.49045	1.52898	1.7452	1.90599	3.25453	2.05549	1.64316	0.703067	1.52873	2.69792	1.08017	1.5276	1.79543	1.37394	2.10682	1.73947
GO:BP	GO:0055080	cation homeostasis	0.221243	3	396532	NM_001290554.1,XM_025143960.2,XM_025143962.2,XM_025143963.2,XM_025143964.2,XM_025143965.2,XM_025143966.2,XM_040653146.1	SLC4A1	-2.25239	1.72496	0.0131842	0.863364	4.51523	1.71147	1.49045	1.52898	1.7452	1.90599	3.25453	2.05549	1.64316	0.703067	1.52873	2.69792	1.08017	1.5276	1.79543	1.37394	2.10682	1.73947
GO:BP	GO:0098771	inorganic ion homeostasis	0.227635	3	396532	NM_001290554.1,XM_025143960.2,XM_025143962.2,XM_025143963.2,XM_025143964.2,XM_025143965.2,XM_025143966.2,XM_040653146.1	SLC4A1	-2.25239	1.72496	0.0131842	0.863364	4.51523	1.71147	1.49045	1.52898	1.7452	1.90599	3.25453	2.05549	1.64316	0.703067	1.52873	2.69792	1.08017	1.5276	1.79543	1.37394	2.10682	1.73947
GO:BP	GO:0048821	erythrocyte development	0.227635	1	396532	NM_001290554.1,XM_025143960.2,XM_025143962.2,XM_025143963.2,XM_025143964.2,XM_025143965.2,XM_025143966.2,XM_040653146.1	SLC4A1	-2.25239	1.72496	0.0131842	0.863364	4.51523	1.71147	1.49045	1.52898	1.7452	1.90599	3.25453	2.05549	1.64316	0.703067	1.52873	2.69792	1.08017	1.5276	1.79543	1.37394	2.10682	1.73947
GO:BP	GO:0050801	ion homeostasis	0.227915	3	396532	NM_001290554.1,XM_025143960.2,XM_025143962.2,XM_025143963.2,XM_025143964.2,XM_025143965.2,XM_025143966.2,XM_040653146.1	SLC4A1	-2.25239	1.72496	0.0131842	0.863364	4.51523	1.71147	1.49045	1.52898	1.7452	1.90599	3.25453	2.05549	1.64316	0.703067	1.52873	2.69792	1.08017	1.5276	1.79543	1.37394	2.10682	1.73947
GO:BP	GO:0048878	chemical homeostasis	0.227915	4	396532	NM_001290554.1,XM_025143960.2,XM_025143962.2,XM_025143963.2,XM_025143964.2,XM_025143965.2,XM_025143966.2,XM_040653146.1	SLC4A1	-2.25239	1.72496	0.0131842	0.863364	4.51523	1.71147	1.49045	1.52898	1.7452	1.90599	3.25453	2.05549	1.64316	0.703067	1.52873	2.69792	1.08017	1.5276	1.79543	1.37394	2.10682	1.73947
GO:BP	GO:0010677	negative regulation of cellular carbohydrate metabolic process	0.235275	1	396532	NM_001290554.1,XM_025143960.2,XM_025143962.2,XM_025143963.2,XM_025143964.2,XM_025143965.2,XM_025143966.2,XM_040653146.1	SLC4A1	-2.25239	1.72496	0.0131842	0.863364	4.51523	1.71147	1.49045	1.52898	1.7452	1.90599	3.25453	2.05549	1.64316	0.703067	1.52873	2.69792	1.08017	1.5276	1.79543	1.37394	2.10682	1.73947
GO:BP	GO:0044262	cellular carbohydrate metabolic process	0.236977	2	396532	NM_001290554.1,XM_025143960.2,XM_025143962.2,XM_025143963.2,XM_025143964.2,XM_025143965.2,XM_025143966.2,XM_040653146.1	SLC4A1	-2.25239	1.72496	0.0131842	0.863364	4.51523	1.71147	1.49045	1.52898	1.7452	1.90599	3.25453	2.05549	1.64316	0.703067	1.52873	2.69792	1.08017	1.5276	1.79543	1.37394	2.10682	1.73947
GO:BP	GO:0045912	negative regulation of carbohydrate metabolic process	0.236977	1	396532	NM_001290554.1,XM_025143960.2,XM_025143962.2,XM_025143963.2,XM_025143964.2,XM_025143965.2,XM_025143966.2,XM_040653146.1	SLC4A1	-2.25239	1.72496	0.0131842	0.863364	4.51523	1.71147	1.49045	1.52898	1.7452	1.90599	3.25453	2.05549	1.64316	0.703067	1.52873	2.69792	1.08017	1.5276	1.79543	1.37394	2.10682	1.73947
GO:BP	GO:0050878	regulation of body fluid levels	0.238656	2	396532	NM_001290554.1,XM_025143960.2,XM_025143962.2,XM_025143963.2,XM_025143964.2,XM_025143965.2,XM_025143966.2,XM_040653146.1	SLC4A1	-2.25239	1.72496	0.0131842	0.863364	4.51523	1.71147	1.49045	1.52898	1.7452	1.90599	3.25453	2.05549	1.64316	0.703067	1.52873	2.69792	1.08017	1.5276	1.79543	1.37394	2.10682	1.73947
GO:MF	GO:0015297	antiporter activity	0.241235	1	396532	NM_001290554.1,XM_025143960.2,XM_025143962.2,XM_025143963.2,XM_025143964.2,XM_025143965.2,XM_025143966.2,XM_040653146.1	SLC4A1	-2.25239	1.72496	0.0131842	0.863364	4.51523	1.71147	1.49045	1.52898	1.7452	1.90599	3.25453	2.05549	1.64316	0.703067	1.52873	2.69792	1.08017	1.5276	1.79543	1.37394	2.10682	1.73947
GO:BP	GO:0045332	phospholipid translocation	0.24721	1	396532	NM_001290554.1,XM_025143960.2,XM_025143962.2,XM_025143963.2,XM_025143964.2,XM_025143965.2,XM_025143966.2,XM_040653146.1	SLC4A1	-2.25239	1.72496	0.0131842	0.863364	4.51523	1.71147	1.49045	1.52898	1.7452	1.90599	3.25453	2.05549	1.64316	0.703067	1.52873	2.69792	1.08017	1.5276	1.79543	1.37394	2.10682	1.73947
GO:BP	GO:0006110	regulation of glycolytic process	0.252166	1	396532	NM_001290554.1,XM_025143960.2,XM_025143962.2,XM_025143963.2,XM_025143964.2,XM_025143965.2,XM_025143966.2,XM_040653146.1	SLC4A1	-2.25239	1.72496	0.0131842	0.863364	4.51523	1.71147	1.49045	1.52898	1.7452	1.90599	3.25453	2.05549	1.64316	0.703067	1.52873	2.69792	1.08017	1.5276	1.79543	1.37394	2.10682	1.73947
GO:BP	GO:0034204	lipid translocation	0.261309	1	396532	NM_001290554.1,XM_025143960.2,XM_025143962.2,XM_025143963.2,XM_025143964.2,XM_025143965.2,XM_025143966.2,XM_040653146.1	SLC4A1	-2.25239	1.72496	0.0131842	0.863364	4.51523	1.71147	1.49045	1.52898	1.7452	1.90599	3.25453	2.05549	1.64316	0.703067	1.52873	2.69792	1.08017	1.5276	1.79543	1.37394	2.10682	1.73947
GO:BP	GO:0043470	regulation of carbohydrate catabolic process	0.261309	1	396532	NM_001290554.1,XM_025143960.2,XM_025143962.2,XM_025143963.2,XM_025143964.2,XM_025143965.2,XM_025143966.2,XM_040653146.1	SLC4A1	-2.25239	1.72496	0.0131842	0.863364	4.51523	1.71147	1.49045	1.52898	1.7452	1.90599	3.25453	2.05549	1.64316	0.703067	1.52873	2.69792	1.08017	1.5276	1.79543	1.37394	2.10682	1.73947
GO:BP	GO:0062012	regulation of small molecule metabolic process	0.261309	2	396532	NM_001290554.1,XM_025143960.2,XM_025143962.2,XM_025143963.2,XM_025143964.2,XM_025143965.2,XM_025143966.2,XM_040653146.1	SLC4A1	-2.25239	1.72496	0.0131842	0.863364	4.51523	1.71147	1.49045	1.52898	1.7452	1.90599	3.25453	2.05549	1.64316	0.703067	1.52873	2.69792	1.08017	1.5276	1.79543	1.37394	2.10682	1.73947
GO:BP	GO:0097035	regulation of membrane lipid distribution	0.280595	1	396532	NM_001290554.1,XM_025143960.2,XM_025143962.2,XM_025143963.2,XM_025143964.2,XM_025143965.2,XM_025143966.2,XM_040653146.1	SLC4A1	-2.25239	1.72496	0.0131842	0.863364	4.51523	1.71147	1.49045	1.52898	1.7452	1.90599	3.25453	2.05549	1.64316	0.703067	1.52873	2.69792	1.08017	1.5276	1.79543	1.37394	2.10682	1.73947
GO:BP	GO:1902476	chloride transmembrane transport	0.281504	1	396532	NM_001290554.1,XM_025143960.2,XM_025143962.2,XM_025143963.2,XM_025143964.2,XM_025143965.2,XM_025143966.2,XM_040653146.1	SLC4A1	-2.25239	1.72496	0.0131842	0.863364	4.51523	1.71147	1.49045	1.52898	1.7452	1.90599	3.25453	2.05549	1.64316	0.703067	1.52873	2.69792	1.08017	1.5276	1.79543	1.37394	2.10682	1.73947
GO:BP	GO:1903578	regulation of ATP metabolic process	0.302484	1	396532	NM_001290554.1,XM_025143960.2,XM_025143962.2,XM_025143963.2,XM_025143964.2,XM_025143965.2,XM_025143966.2,XM_040653146.1	SLC4A1	-2.25239	1.72496	0.0131842	0.863364	4.51523	1.71147	1.49045	1.52898	1.7452	1.90599	3.25453	2.05549	1.64316	0.703067	1.52873	2.69792	1.08017	1.5276	1.79543	1.37394	2.10682	1.73947
GO:BP	GO:0098661	inorganic anion transmembrane transport	0.302484	1	396532	NM_001290554.1,XM_025143960.2,XM_025143962.2,XM_025143963.2,XM_025143964.2,XM_025143965.2,XM_025143966.2,XM_040653146.1	SLC4A1	-2.25239	1.72496	0.0131842	0.863364	4.51523	1.71147	1.49045	1.52898	1.7452	1.90599	3.25453	2.05549	1.64316	0.703067	1.52873	2.69792	1.08017	1.5276	1.79543	1.37394	2.10682	1.73947
GO:BP	GO:0042326	negative regulation of phosphorylation	0.303524	2	396532	NM_001290554.1,XM_025143960.2,XM_025143962.2,XM_025143963.2,XM_025143964.2,XM_025143965.2,XM_025143966.2,XM_040653146.1	SLC4A1	-2.25239	1.72496	0.0131842	0.863364	4.51523	1.71147	1.49045	1.52898	1.7452	1.90599	3.25453	2.05549	1.64316	0.703067	1.52873	2.69792	1.08017	1.5276	1.79543	1.37394	2.10682	1.73947
GO:BP	GO:0051341	regulation of oxidoreductase activity	0.305371	1	396532	NM_001290554.1,XM_025143960.2,XM_025143962.2,XM_025143963.2,XM_025143964.2,XM_025143965.2,XM_025143966.2,XM_040653146.1	SLC4A1	-2.25239	1.72496	0.0131842	0.863364	4.51523	1.71147	1.49045	1.52898	1.7452	1.90599	3.25453	2.05549	1.64316	0.703067	1.52873	2.69792	1.08017	1.5276	1.79543	1.37394	2.10682	1.73947
GO:MF	GO:0015108	chloride transmembrane transporter activity	0.311278	1	396532	NM_001290554.1,XM_025143960.2,XM_025143962.2,XM_025143963.2,XM_025143964.2,XM_025143965.2,XM_025143966.2,XM_040653146.1	SLC4A1	-2.25239	1.72496	0.0131842	0.863364	4.51523	1.71147	1.49045	1.52898	1.7452	1.90599	3.25453	2.05549	1.64316	0.703067	1.52873	2.69792	1.08017	1.5276	1.79543	1.37394	2.10682	1.73947
GO:BP	GO:0061515	myeloid cell development	0.313545	1	396532	NM_001290554.1,XM_025143960.2,XM_025143962.2,XM_025143963.2,XM_025143964.2,XM_025143965.2,XM_025143966.2,XM_040653146.1	SLC4A1	-2.25239	1.72496	0.0131842	0.863364	4.51523	1.71147	1.49045	1.52898	1.7452	1.90599	3.25453	2.05549	1.64316	0.703067	1.52873	2.69792	1.08017	1.5276	1.79543	1.37394	2.10682	1.73947
GO:BP	GO:0062014	negative regulation of small molecule metabolic process	0.313545	1	396532	NM_001290554.1,XM_025143960.2,XM_025143962.2,XM_025143963.2,XM_025143964.2,XM_025143965.2,XM_025143966.2,XM_040653146.1	SLC4A1	-2.25239	1.72496	0.0131842	0.863364	4.51523	1.71147	1.49045	1.52898	1.7452	1.90599	3.25453	2.05549	1.64316	0.703067	1.52873	2.69792	1.08017	1.5276	1.79543	1.37394	2.10682	1.73947
GO:BP	GO:1900542	regulation of purine nucleotide metabolic process	0.31524	1	396532	NM_001290554.1,XM_025143960.2,XM_025143962.2,XM_025143963.2,XM_025143964.2,XM_025143965.2,XM_025143966.2,XM_040653146.1	SLC4A1	-2.25239	1.72496	0.0131842	0.863364	4.51523	1.71147	1.49045	1.52898	1.7452	1.90599	3.25453	2.05549	1.64316	0.703067	1.52873	2.69792	1.08017	1.5276	1.79543	1.37394	2.10682	1.73947
GO:BP	GO:0006140	regulation of nucleotide metabolic process	0.318619	1	396532	NM_001290554.1,XM_025143960.2,XM_025143962.2,XM_025143963.2,XM_025143964.2,XM_025143965.2,XM_025143966.2,XM_040653146.1	SLC4A1	-2.25239	1.72496	0.0131842	0.863364	4.51523	1.71147	1.49045	1.52898	1.7452	1.90599	3.25453	2.05549	1.64316	0.703067	1.52873	2.69792	1.08017	1.5276	1.79543	1.37394	2.10682	1.73947
GO:BP	GO:0006757	ATP generation from ADP	0.323127	1	396532	NM_001290554.1,XM_025143960.2,XM_025143962.2,XM_025143963.2,XM_025143964.2,XM_025143965.2,XM_025143966.2,XM_040653146.1	SLC4A1	-2.25239	1.72496	0.0131842	0.863364	4.51523	1.71147	1.49045	1.52898	1.7452	1.90599	3.25453	2.05549	1.64316	0.703067	1.52873	2.69792	1.08017	1.5276	1.79543	1.37394	2.10682	1.73947
GO:BP	GO:0006096	glycolytic process	0.323127	1	396532	NM_001290554.1,XM_025143960.2,XM_025143962.2,XM_025143963.2,XM_025143964.2,XM_025143965.2,XM_025143966.2,XM_040653146.1	SLC4A1	-2.25239	1.72496	0.0131842	0.863364	4.51523	1.71147	1.49045	1.52898	1.7452	1.90599	3.25453	2.05549	1.64316	0.703067	1.52873	2.69792	1.08017	1.5276	1.79543	1.37394	2.10682	1.73947
GO:BP	GO:0045936	negative regulation of phosphate metabolic process	0.332744	2	396532	NM_001290554.1,XM_025143960.2,XM_025143962.2,XM_025143963.2,XM_025143964.2,XM_025143965.2,XM_025143966.2,XM_040653146.1	SLC4A1	-2.25239	1.72496	0.0131842	0.863364	4.51523	1.71147	1.49045	1.52898	1.7452	1.90599	3.25453	2.05549	1.64316	0.703067	1.52873	2.69792	1.08017	1.5276	1.79543	1.37394	2.10682	1.73947
GO:BP	GO:0010563	negative regulation of phosphorus metabolic process	0.332744	2	396532	NM_001290554.1,XM_025143960.2,XM_025143962.2,XM_025143963.2,XM_025143964.2,XM_025143965.2,XM_025143966.2,XM_040653146.1	SLC4A1	-2.25239	1.72496	0.0131842	0.863364	4.51523	1.71147	1.49045	1.52898	1.7452	1.90599	3.25453	2.05549	1.64316	0.703067	1.52873	2.69792	1.08017	1.5276	1.79543	1.37394	2.10682	1.73947
GO:BP	GO:0006885	regulation of pH	0.335154	1	396532	NM_001290554.1,XM_025143960.2,XM_025143962.2,XM_025143963.2,XM_025143964.2,XM_025143965.2,XM_025143966.2,XM_040653146.1	SLC4A1	-2.25239	1.72496	0.0131842	0.863364	4.51523	1.71147	1.49045	1.52898	1.7452	1.90599	3.25453	2.05549	1.64316	0.703067	1.52873	2.69792	1.08017	1.5276	1.79543	1.37394	2.10682	1.73947
GO:BP	GO:0003014	renal system process	0.335154	1	396532	NM_001290554.1,XM_025143960.2,XM_025143962.2,XM_025143963.2,XM_025143964.2,XM_025143965.2,XM_025143966.2,XM_040653146.1	SLC4A1	-2.25239	1.72496	0.0131842	0.863364	4.51523	1.71147	1.49045	1.52898	1.7452	1.90599	3.25453	2.05549	1.64316	0.703067	1.52873	2.69792	1.08017	1.5276	1.79543	1.37394	2.10682	1.73947
GO:BP	GO:0046031	ADP metabolic process	0.335154	1	396532	NM_001290554.1,XM_025143960.2,XM_025143962.2,XM_025143963.2,XM_025143964.2,XM_025143965.2,XM_025143966.2,XM_040653146.1	SLC4A1	-2.25239	1.72496	0.0131842	0.863364	4.51523	1.71147	1.49045	1.52898	1.7452	1.90599	3.25453	2.05549	1.64316	0.703067	1.52873	2.69792	1.08017	1.5276	1.79543	1.37394	2.10682	1.73947
GO:BP	GO:0019752	carboxylic acid metabolic process	0.336133	3	396532	NM_001290554.1,XM_025143960.2,XM_025143962.2,XM_025143963.2,XM_025143964.2,XM_025143965.2,XM_025143966.2,XM_040653146.1	SLC4A1	-2.25239	1.72496	0.0131842	0.863364	4.51523	1.71147	1.49045	1.52898	1.7452	1.90599	3.25453	2.05549	1.64316	0.703067	1.52873	2.69792	1.08017	1.5276	1.79543	1.37394	2.10682	1.73947
GO:BP	GO:0009179	purine ribonucleoside diphosphate metabolic process	0.338467	1	396532	NM_001290554.1,XM_025143960.2,XM_025143962.2,XM_025143963.2,XM_025143964.2,XM_025143965.2,XM_025143966.2,XM_040653146.1	SLC4A1	-2.25239	1.72496	0.0131842	0.863364	4.51523	1.71147	1.49045	1.52898	1.7452	1.90599	3.25453	2.05549	1.64316	0.703067	1.52873	2.69792	1.08017	1.5276	1.79543	1.37394	2.10682	1.73947
GO:BP	GO:0009135	purine nucleoside diphosphate metabolic process	0.338467	1	396532	NM_001290554.1,XM_025143960.2,XM_025143962.2,XM_025143963.2,XM_025143964.2,XM_025143965.2,XM_025143966.2,XM_040653146.1	SLC4A1	-2.25239	1.72496	0.0131842	0.863364	4.51523	1.71147	1.49045	1.52898	1.7452	1.90599	3.25453	2.05549	1.64316	0.703067	1.52873	2.69792	1.08017	1.5276	1.79543	1.37394	2.10682	1.73947
GO:BP	GO:0043436	oxoacid metabolic process	0.338467	3	396532	NM_001290554.1,XM_025143960.2,XM_025143962.2,XM_025143963.2,XM_025143964.2,XM_025143965.2,XM_025143966.2,XM_040653146.1	SLC4A1	-2.25239	1.72496	0.0131842	0.863364	4.51523	1.71147	1.49045	1.52898	1.7452	1.90599	3.25453	2.05549	1.64316	0.703067	1.52873	2.69792	1.08017	1.5276	1.79543	1.37394	2.10682	1.73947
GO:BP	GO:0006082	organic acid metabolic process	0.340863	3	396532	NM_001290554.1,XM_025143960.2,XM_025143962.2,XM_025143963.2,XM_025143964.2,XM_025143965.2,XM_025143966.2,XM_040653146.1	SLC4A1	-2.25239	1.72496	0.0131842	0.863364	4.51523	1.71147	1.49045	1.52898	1.7452	1.90599	3.25453	2.05549	1.64316	0.703067	1.52873	2.69792	1.08017	1.5276	1.79543	1.37394	2.10682	1.73947
GO:BP	GO:0030097	hemopoiesis	0.340976	3	396532	NM_001290554.1,XM_025143960.2,XM_025143962.2,XM_025143963.2,XM_025143964.2,XM_025143965.2,XM_025143966.2,XM_040653146.1	SLC4A1	-2.25239	1.72496	0.0131842	0.863364	4.51523	1.71147	1.49045	1.52898	1.7452	1.90599	3.25453	2.05549	1.64316	0.703067	1.52873	2.69792	1.08017	1.5276	1.79543	1.37394	2.10682	1.73947
GO:BP	GO:0065008	regulation of biological quality	0.350846	8	396532	NM_001290554.1,XM_025143960.2,XM_025143962.2,XM_025143963.2,XM_025143964.2,XM_025143965.2,XM_025143966.2,XM_040653146.1	SLC4A1	-2.25239	1.72496	0.0131842	0.863364	4.51523	1.71147	1.49045	1.52898	1.7452	1.90599	3.25453	2.05549	1.64316	0.703067	1.52873	2.69792	1.08017	1.5276	1.79543	1.37394	2.10682	1.73947
GO:BP	GO:0009056	catabolic process	0.351511	6	396532	NM_001290554.1,XM_025143960.2,XM_025143962.2,XM_025143963.2,XM_025143964.2,XM_025143965.2,XM_025143966.2,XM_040653146.1	SLC4A1	-2.25239	1.72496	0.0131842	0.863364	4.51523	1.71147	1.49045	1.52898	1.7452	1.90599	3.25453	2.05549	1.64316	0.703067	1.52873	2.69792	1.08017	1.5276	1.79543	1.37394	2.10682	1.73947
GO:BP	GO:0006165	nucleoside diphosphate phosphorylation	0.352171	1	396532	NM_001290554.1,XM_025143960.2,XM_025143962.2,XM_025143963.2,XM_025143964.2,XM_025143965.2,XM_025143966.2,XM_040653146.1	SLC4A1	-2.25239	1.72496	0.0131842	0.863364	4.51523	1.71147	1.49045	1.52898	1.7452	1.90599	3.25453	2.05549	1.64316	0.703067	1.52873	2.69792	1.08017	1.5276	1.79543	1.37394	2.10682	1.73947
GO:BP	GO:0009185	ribonucleoside diphosphate metabolic process	0.352171	1	396532	NM_001290554.1,XM_025143960.2,XM_025143962.2,XM_025143963.2,XM_025143964.2,XM_025143965.2,XM_025143966.2,XM_040653146.1	SLC4A1	-2.25239	1.72496	0.0131842	0.863364	4.51523	1.71147	1.49045	1.52898	1.7452	1.90599	3.25453	2.05549	1.64316	0.703067	1.52873	2.69792	1.08017	1.5276	1.79543	1.37394	2.10682	1.73947
GO:BP	GO:0046939	nucleotide phosphorylation	0.352171	1	396532	NM_001290554.1,XM_025143960.2,XM_025143962.2,XM_025143963.2,XM_025143964.2,XM_025143965.2,XM_025143966.2,XM_040653146.1	SLC4A1	-2.25239	1.72496	0.0131842	0.863364	4.51523	1.71147	1.49045	1.52898	1.7452	1.90599	3.25453	2.05549	1.64316	0.703067	1.52873	2.69792	1.08017	1.5276	1.79543	1.37394	2.10682	1.73947
GO:BP	GO:0015914	phospholipid transport	0.356227	1	396532	NM_001290554.1,XM_025143960.2,XM_025143962.2,XM_025143963.2,XM_025143964.2,XM_025143965.2,XM_025143966.2,XM_040653146.1	SLC4A1	-2.25239	1.72496	0.0131842	0.863364	4.51523	1.71147	1.49045	1.52898	1.7452	1.90599	3.25453	2.05549	1.64316	0.703067	1.52873	2.69792	1.08017	1.5276	1.79543	1.37394	2.10682	1.73947
GO:BP	GO:0043467	regulation of generation of precursor metabolites and energy	0.356909	1	396532	NM_001290554.1,XM_025143960.2,XM_025143962.2,XM_025143963.2,XM_025143964.2,XM_025143965.2,XM_025143966.2,XM_040653146.1	SLC4A1	-2.25239	1.72496	0.0131842	0.863364	4.51523	1.71147	1.49045	1.52898	1.7452	1.90599	3.25453	2.05549	1.64316	0.703067	1.52873	2.69792	1.08017	1.5276	1.79543	1.37394	2.10682	1.73947
GO:BP	GO:0048534	hematopoietic or lymphoid organ development	0.356909	3	396532	NM_001290554.1,XM_025143960.2,XM_025143962.2,XM_025143963.2,XM_025143964.2,XM_025143965.2,XM_025143966.2,XM_040653146.1	SLC4A1	-2.25239	1.72496	0.0131842	0.863364	4.51523	1.71147	1.49045	1.52898	1.7452	1.90599	3.25453	2.05549	1.64316	0.703067	1.52873	2.69792	1.08017	1.5276	1.79543	1.37394	2.10682	1.73947
GO:BP	GO:0006090	pyruvate metabolic process	0.360874	1	396532	NM_001290554.1,XM_025143960.2,XM_025143962.2,XM_025143963.2,XM_025143964.2,XM_025143965.2,XM_025143966.2,XM_040653146.1	SLC4A1	-2.25239	1.72496	0.0131842	0.863364	4.51523	1.71147	1.49045	1.52898	1.7452	1.90599	3.25453	2.05549	1.64316	0.703067	1.52873	2.69792	1.08017	1.5276	1.79543	1.37394	2.10682	1.73947
GO:BP	GO:0045934	negative regulation of nucleobase-containing compound metabolic process	0.369441	4	396532	NM_001290554.1,XM_025143960.2,XM_025143962.2,XM_025143963.2,XM_025143964.2,XM_025143965.2,XM_025143966.2,XM_040653146.1	SLC4A1	-2.25239	1.72496	0.0131842	0.863364	4.51523	1.71147	1.49045	1.52898	1.7452	1.90599	3.25453	2.05549	1.64316	0.703067	1.52873	2.69792	1.08017	1.5276	1.79543	1.37394	2.10682	1.73947
GO:BP	GO:0006821	chloride transport	0.370083	1	396532	NM_001290554.1,XM_025143960.2,XM_025143962.2,XM_025143963.2,XM_025143964.2,XM_025143965.2,XM_025143966.2,XM_040653146.1	SLC4A1	-2.25239	1.72496	0.0131842	0.863364	4.51523	1.71147	1.49045	1.52898	1.7452	1.90599	3.25453	2.05549	1.64316	0.703067	1.52873	2.69792	1.08017	1.5276	1.79543	1.37394	2.10682	1.73947
GO:BP	GO:0016052	carbohydrate catabolic process	0.370084	1	396532	NM_001290554.1,XM_025143960.2,XM_025143962.2,XM_025143963.2,XM_025143964.2,XM_025143965.2,XM_025143966.2,XM_040653146.1	SLC4A1	-2.25239	1.72496	0.0131842	0.863364	4.51523	1.71147	1.49045	1.52898	1.7452	1.90599	3.25453	2.05549	1.64316	0.703067	1.52873	2.69792	1.08017	1.5276	1.79543	1.37394	2.10682	1.73947
GO:BP	GO:0010675	regulation of cellular carbohydrate metabolic process	0.370084	1	396532	NM_001290554.1,XM_025143960.2,XM_025143962.2,XM_025143963.2,XM_025143964.2,XM_025143965.2,XM_025143966.2,XM_040653146.1	SLC4A1	-2.25239	1.72496	0.0131842	0.863364	4.51523	1.71147	1.49045	1.52898	1.7452	1.90599	3.25453	2.05549	1.64316	0.703067	1.52873	2.69792	1.08017	1.5276	1.79543	1.37394	2.10682	1.73947
GO:BP	GO:0032787	monocarboxylic acid metabolic process	0.370084	2	396532	NM_001290554.1,XM_025143960.2,XM_025143962.2,XM_025143963.2,XM_025143964.2,XM_025143965.2,XM_025143966.2,XM_040653146.1	SLC4A1	-2.25239	1.72496	0.0131842	0.863364	4.51523	1.71147	1.49045	1.52898	1.7452	1.90599	3.25453	2.05549	1.64316	0.703067	1.52873	2.69792	1.08017	1.5276	1.79543	1.37394	2.10682	1.73947
GO:MF	GO:0015103	inorganic anion transmembrane transporter activity	0.373192	1	396532	NM_001290554.1,XM_025143960.2,XM_025143962.2,XM_025143963.2,XM_025143964.2,XM_025143965.2,XM_025143966.2,XM_040653146.1	SLC4A1	-2.25239	1.72496	0.0131842	0.863364	4.51523	1.71147	1.49045	1.52898	1.7452	1.90599	3.25453	2.05549	1.64316	0.703067	1.52873	2.69792	1.08017	1.5276	1.79543	1.37394	2.10682	1.73947
GO:MF	GO:0008514	organic anion transmembrane transporter activity	0.373399	1	396532	NM_001290554.1,XM_025143960.2,XM_025143962.2,XM_025143963.2,XM_025143964.2,XM_025143965.2,XM_025143966.2,XM_040653146.1	SLC4A1	-2.25239	1.72496	0.0131842	0.863364	4.51523	1.71147	1.49045	1.52898	1.7452	1.90599	3.25453	2.05549	1.64316	0.703067	1.52873	2.69792	1.08017	1.5276	1.79543	1.37394	2.10682	1.73947
GO:BP	GO:0002520	immune system development	0.374138	3	396532	NM_001290554.1,XM_025143960.2,XM_025143962.2,XM_025143963.2,XM_025143964.2,XM_025143965.2,XM_025143966.2,XM_040653146.1	SLC4A1	-2.25239	1.72496	0.0131842	0.863364	4.51523	1.71147	1.49045	1.52898	1.7452	1.90599	3.25453	2.05549	1.64316	0.703067	1.52873	2.69792	1.08017	1.5276	1.79543	1.37394	2.10682	1.73947
GO:BP	GO:0030218	erythrocyte differentiation	0.374138	1	396532	NM_001290554.1,XM_025143960.2,XM_025143962.2,XM_025143963.2,XM_025143964.2,XM_025143965.2,XM_025143966.2,XM_040653146.1	SLC4A1	-2.25239	1.72496	0.0131842	0.863364	4.51523	1.71147	1.49045	1.52898	1.7452	1.90599	3.25453	2.05549	1.64316	0.703067	1.52873	2.69792	1.08017	1.5276	1.79543	1.37394	2.10682	1.73947
GO:BP	GO:0030154	cell differentiation	0.379062	8	396532	NM_001290554.1,XM_025143960.2,XM_025143962.2,XM_025143963.2,XM_025143964.2,XM_025143965.2,XM_025143966.2,XM_040653146.1	SLC4A1	-2.25239	1.72496	0.0131842	0.863364	4.51523	1.71147	1.49045	1.52898	1.7452	1.90599	3.25453	2.05549	1.64316	0.703067	1.52873	2.69792	1.08017	1.5276	1.79543	1.37394	2.10682	1.73947
GO:BP	GO:0009132	nucleoside diphosphate metabolic process	0.379062	1	396532	NM_001290554.1,XM_025143960.2,XM_025143962.2,XM_025143963.2,XM_025143964.2,XM_025143965.2,XM_025143966.2,XM_040653146.1	SLC4A1	-2.25239	1.72496	0.0131842	0.863364	4.51523	1.71147	1.49045	1.52898	1.7452	1.90599	3.25453	2.05549	1.64316	0.703067	1.52873	2.69792	1.08017	1.5276	1.79543	1.37394	2.10682	1.73947
GO:BP	GO:0055067	monovalent inorganic cation homeostasis	0.381799	1	396532	NM_001290554.1,XM_025143960.2,XM_025143962.2,XM_025143963.2,XM_025143964.2,XM_025143965.2,XM_025143966.2,XM_040653146.1	SLC4A1	-2.25239	1.72496	0.0131842	0.863364	4.51523	1.71147	1.49045	1.52898	1.7452	1.90599	3.25453	2.05549	1.64316	0.703067	1.52873	2.69792	1.08017	1.5276	1.79543	1.37394	2.10682	1.73947
GO:BP	GO:0034101	erythrocyte homeostasis	0.381799	1	396532	NM_001290554.1,XM_025143960.2,XM_025143962.2,XM_025143963.2,XM_025143964.2,XM_025143965.2,XM_025143966.2,XM_040653146.1	SLC4A1	-2.25239	1.72496	0.0131842	0.863364	4.51523	1.71147	1.49045	1.52898	1.7452	1.90599	3.25453	2.05549	1.64316	0.703067	1.52873	2.69792	1.08017	1.5276	1.79543	1.37394	2.10682	1.73947
GO:BP	GO:0048869	cellular developmental process	0.384081	8	396532	NM_001290554.1,XM_025143960.2,XM_025143962.2,XM_025143963.2,XM_025143964.2,XM_025143965.2,XM_025143966.2,XM_040653146.1	SLC4A1	-2.25239	1.72496	0.0131842	0.863364	4.51523	1.71147	1.49045	1.52898	1.7452	1.90599	3.25453	2.05549	1.64316	0.703067	1.52873	2.69792	1.08017	1.5276	1.79543	1.37394	2.10682	1.73947
GO:BP	GO:0042592	homeostatic process	0.394049	4	396532	NM_001290554.1,XM_025143960.2,XM_025143962.2,XM_025143963.2,XM_025143964.2,XM_025143965.2,XM_025143966.2,XM_040653146.1	SLC4A1	-2.25239	1.72496	0.0131842	0.863364	4.51523	1.71147	1.49045	1.52898	1.7452	1.90599	3.25453	2.05549	1.64316	0.703067	1.52873	2.69792	1.08017	1.5276	1.79543	1.37394	2.10682	1.73947
GO:BP	GO:0007009	plasma membrane organization	0.399525	1	396532	NM_001290554.1,XM_025143960.2,XM_025143962.2,XM_025143963.2,XM_025143964.2,XM_025143965.2,XM_025143966.2,XM_040653146.1	SLC4A1	-2.25239	1.72496	0.0131842	0.863364	4.51523	1.71147	1.49045	1.52898	1.7452	1.90599	3.25453	2.05549	1.64316	0.703067	1.52873	2.69792	1.08017	1.5276	1.79543	1.37394	2.10682	1.73947
GO:BP	GO:0015748	organophosphate ester transport	0.401213	1	396532	NM_001290554.1,XM_025143960.2,XM_025143962.2,XM_025143963.2,XM_025143964.2,XM_025143965.2,XM_025143966.2,XM_040653146.1	SLC4A1	-2.25239	1.72496	0.0131842	0.863364	4.51523	1.71147	1.49045	1.52898	1.7452	1.90599	3.25453	2.05549	1.64316	0.703067	1.52873	2.69792	1.08017	1.5276	1.79543	1.37394	2.10682	1.73947
GO:MF	GO:0008092	cytoskeletal protein binding	0.405073	3	396532	NM_001290554.1,XM_025143960.2,XM_025143962.2,XM_025143963.2,XM_025143964.2,XM_025143965.2,XM_025143966.2,XM_040653146.1	SLC4A1	-2.25239	1.72496	0.0131842	0.863364	4.51523	1.71147	1.49045	1.52898	1.7452	1.90599	3.25453	2.05549	1.64316	0.703067	1.52873	2.69792	1.08017	1.5276	1.79543	1.37394	2.10682	1.73947
GO:BP	GO:0006109	regulation of carbohydrate metabolic process	0.406847	1	396532	NM_001290554.1,XM_025143960.2,XM_025143962.2,XM_025143963.2,XM_025143964.2,XM_025143965.2,XM_025143966.2,XM_040653146.1	SLC4A1	-2.25239	1.72496	0.0131842	0.863364	4.51523	1.71147	1.49045	1.52898	1.7452	1.90599	3.25453	2.05549	1.64316	0.703067	1.52873	2.69792	1.08017	1.5276	1.79543	1.37394	2.10682	1.73947
GO:BP	GO:0032502	developmental process	0.415312	11	396532	NM_001290554.1,XM_025143960.2,XM_025143962.2,XM_025143963.2,XM_025143964.2,XM_025143965.2,XM_025143966.2,XM_040653146.1	SLC4A1	-2.25239	1.72496	0.0131842	0.863364	4.51523	1.71147	1.49045	1.52898	1.7452	1.90599	3.25453	2.05549	1.64316	0.703067	1.52873	2.69792	1.08017	1.5276	1.79543	1.37394	2.10682	1.73947
GO:BP	GO:0002262	myeloid cell homeostasis	0.418735	1	396532	NM_001290554.1,XM_025143960.2,XM_025143962.2,XM_025143963.2,XM_025143964.2,XM_025143965.2,XM_025143966.2,XM_040653146.1	SLC4A1	-2.25239	1.72496	0.0131842	0.863364	4.51523	1.71147	1.49045	1.52898	1.7452	1.90599	3.25453	2.05549	1.64316	0.703067	1.52873	2.69792	1.08017	1.5276	1.79543	1.37394	2.10682	1.73947
GO:BP	GO:0015698	inorganic anion transport	0.423937	1	396532	NM_001290554.1,XM_025143960.2,XM_025143962.2,XM_025143963.2,XM_025143964.2,XM_025143965.2,XM_025143966.2,XM_040653146.1	SLC4A1	-2.25239	1.72496	0.0131842	0.863364	4.51523	1.71147	1.49045	1.52898	1.7452	1.90599	3.25453	2.05549	1.64316	0.703067	1.52873	2.69792	1.08017	1.5276	1.79543	1.37394	2.10682	1.73947
GO:BP	GO:0051172	negative regulation of nitrogen compound metabolic process	0.428923	5	396532	NM_001290554.1,XM_025143960.2,XM_025143962.2,XM_025143963.2,XM_025143964.2,XM_025143965.2,XM_025143966.2,XM_040653146.1	SLC4A1	-2.25239	1.72496	0.0131842	0.863364	4.51523	1.71147	1.49045	1.52898	1.7452	1.90599	3.25453	2.05549	1.64316	0.703067	1.52873	2.69792	1.08017	1.5276	1.79543	1.37394	2.10682	1.73947
GO:MF	GO:0015291	secondary active transmembrane transporter activity	0.431183	1	396532	NM_001290554.1,XM_025143960.2,XM_025143962.2,XM_025143963.2,XM_025143964.2,XM_025143965.2,XM_025143966.2,XM_040653146.1	SLC4A1	-2.25239	1.72496	0.0131842	0.863364	4.51523	1.71147	1.49045	1.52898	1.7452	1.90599	3.25453	2.05549	1.64316	0.703067	1.52873	2.69792	1.08017	1.5276	1.79543	1.37394	2.10682	1.73947
GO:BP	GO:0098656	anion transmembrane transport	0.450785	1	396532	NM_001290554.1,XM_025143960.2,XM_025143962.2,XM_025143963.2,XM_025143964.2,XM_025143965.2,XM_025143966.2,XM_040653146.1	SLC4A1	-2.25239	1.72496	0.0131842	0.863364	4.51523	1.71147	1.49045	1.52898	1.7452	1.90599	3.25453	2.05549	1.64316	0.703067	1.52873	2.69792	1.08017	1.5276	1.79543	1.37394	2.10682	1.73947
GO:BP	GO:0044281	small molecule metabolic process	0.454897	4	396532	NM_001290554.1,XM_025143960.2,XM_025143962.2,XM_025143963.2,XM_025143964.2,XM_025143965.2,XM_025143966.2,XM_040653146.1	SLC4A1	-2.25239	1.72496	0.0131842	0.863364	4.51523	1.71147	1.49045	1.52898	1.7452	1.90599	3.25453	2.05549	1.64316	0.703067	1.52873	2.69792	1.08017	1.5276	1.79543	1.37394	2.10682	1.73947
GO:MF	GO:0022853	active ion transmembrane transporter activity	0.455624	1	396532	NM_001290554.1,XM_025143960.2,XM_025143962.2,XM_025143963.2,XM_025143964.2,XM_025143965.2,XM_025143966.2,XM_040653146.1	SLC4A1	-2.25239	1.72496	0.0131842	0.863364	4.51523	1.71147	1.49045	1.52898	1.7452	1.90599	3.25453	2.05549	1.64316	0.703067	1.52873	2.69792	1.08017	1.5276	1.79543	1.37394	2.10682	1.73947
GO:BP	GO:0031324	negative regulation of cellular metabolic process	0.461035	5	396532	NM_001290554.1,XM_025143960.2,XM_025143962.2,XM_025143963.2,XM_025143964.2,XM_025143965.2,XM_025143966.2,XM_040653146.1	SLC4A1	-2.25239	1.72496	0.0131842	0.863364	4.51523	1.71147	1.49045	1.52898	1.7452	1.90599	3.25453	2.05549	1.64316	0.703067	1.52873	2.69792	1.08017	1.5276	1.79543	1.37394	2.10682	1.73947
GO:BP	GO:0048523	negative regulation of cellular process	0.46634	9	396532	NM_001290554.1,XM_025143960.2,XM_025143962.2,XM_025143963.2,XM_025143964.2,XM_025143965.2,XM_025143966.2,XM_040653146.1	SLC4A1	-2.25239	1.72496	0.0131842	0.863364	4.51523	1.71147	1.49045	1.52898	1.7452	1.90599	3.25453	2.05549	1.64316	0.703067	1.52873	2.69792	1.08017	1.5276	1.79543	1.37394	2.10682	1.73947
GO:BP	GO:0098660	inorganic ion transmembrane transport	0.499229	2	396532	NM_001290554.1,XM_025143960.2,XM_025143962.2,XM_025143963.2,XM_025143964.2,XM_025143965.2,XM_025143966.2,XM_040653146.1	SLC4A1	-2.25239	1.72496	0.0131842	0.863364	4.51523	1.71147	1.49045	1.52898	1.7452	1.90599	3.25453	2.05549	1.64316	0.703067	1.52873	2.69792	1.08017	1.5276	1.79543	1.37394	2.10682	1.73947
GO:BP	GO:0050896	response to stimulus	0.52133	15	396532	NM_001290554.1,XM_025143960.2,XM_025143962.2,XM_025143963.2,XM_025143964.2,XM_025143965.2,XM_025143966.2,XM_040653146.1	SLC4A1	-2.25239	1.72496	0.0131842	0.863364	4.51523	1.71147	1.49045	1.52898	1.7452	1.90599	3.25453	2.05549	1.64316	0.703067	1.52873	2.69792	1.08017	1.5276	1.79543	1.37394	2.10682	1.73947
GO:BP	GO:0046034	ATP metabolic process	0.535325	1	396532	NM_001290554.1,XM_025143960.2,XM_025143962.2,XM_025143963.2,XM_025143964.2,XM_025143965.2,XM_025143966.2,XM_040653146.1	SLC4A1	-2.25239	1.72496	0.0131842	0.863364	4.51523	1.71147	1.49045	1.52898	1.7452	1.90599	3.25453	2.05549	1.64316	0.703067	1.52873	2.69792	1.08017	1.5276	1.79543	1.37394	2.10682	1.73947
GO:BP	GO:0015711	organic anion transport	0.546835	1	396532	NM_001290554.1,XM_025143960.2,XM_025143962.2,XM_025143963.2,XM_025143964.2,XM_025143965.2,XM_025143966.2,XM_040653146.1	SLC4A1	-2.25239	1.72496	0.0131842	0.863364	4.51523	1.71147	1.49045	1.52898	1.7452	1.90599	3.25453	2.05549	1.64316	0.703067	1.52873	2.69792	1.08017	1.5276	1.79543	1.37394	2.10682	1.73947
GO:BP	GO:0007275	multicellular organism development	0.546835	8	396532	NM_001290554.1,XM_025143960.2,XM_025143962.2,XM_025143963.2,XM_025143964.2,XM_025143965.2,XM_025143966.2,XM_040653146.1	SLC4A1	-2.25239	1.72496	0.0131842	0.863364	4.51523	1.71147	1.49045	1.52898	1.7452	1.90599	3.25453	2.05549	1.64316	0.703067	1.52873	2.69792	1.08017	1.5276	1.79543	1.37394	2.10682	1.73947
GO:BP	GO:0072659	protein localization to plasma membrane	0.546835	1	396532	NM_001290554.1,XM_025143960.2,XM_025143962.2,XM_025143963.2,XM_025143964.2,XM_025143965.2,XM_025143966.2,XM_040653146.1	SLC4A1	-2.25239	1.72496	0.0131842	0.863364	4.51523	1.71147	1.49045	1.52898	1.7452	1.90599	3.25453	2.05549	1.64316	0.703067	1.52873	2.69792	1.08017	1.5276	1.79543	1.37394	2.10682	1.73947
GO:BP	GO:0048872	homeostasis of number of cells	0.551294	1	396532	NM_001290554.1,XM_025143960.2,XM_025143962.2,XM_025143963.2,XM_025143964.2,XM_025143965.2,XM_025143966.2,XM_040653146.1	SLC4A1	-2.25239	1.72496	0.0131842	0.863364	4.51523	1.71147	1.49045	1.52898	1.7452	1.90599	3.25453	2.05549	1.64316	0.703067	1.52873	2.69792	1.08017	1.5276	1.79543	1.37394	2.10682	1.73947
GO:BP	GO:0009895	negative regulation of catabolic process	0.556173	1	396532	NM_001290554.1,XM_025143960.2,XM_025143962.2,XM_025143963.2,XM_025143964.2,XM_025143965.2,XM_025143966.2,XM_040653146.1	SLC4A1	-2.25239	1.72496	0.0131842	0.863364	4.51523	1.71147	1.49045	1.52898	1.7452	1.90599	3.25453	2.05549	1.64316	0.703067	1.52873	2.69792	1.08017	1.5276	1.79543	1.37394	2.10682	1.73947
GO:BP	GO:0044092	negative regulation of molecular function	0.556173	2	396532	NM_001290554.1,XM_025143960.2,XM_025143962.2,XM_025143963.2,XM_025143964.2,XM_025143965.2,XM_025143966.2,XM_040653146.1	SLC4A1	-2.25239	1.72496	0.0131842	0.863364	4.51523	1.71147	1.49045	1.52898	1.7452	1.90599	3.25453	2.05549	1.64316	0.703067	1.52873	2.69792	1.08017	1.5276	1.79543	1.37394	2.10682	1.73947
GO:BP	GO:0032501	multicellular organismal process	0.556173	11	396532	NM_001290554.1,XM_025143960.2,XM_025143962.2,XM_025143963.2,XM_025143964.2,XM_025143965.2,XM_025143966.2,XM_040653146.1	SLC4A1	-2.25239	1.72496	0.0131842	0.863364	4.51523	1.71147	1.49045	1.52898	1.7452	1.90599	3.25453	2.05549	1.64316	0.703067	1.52873	2.69792	1.08017	1.5276	1.79543	1.37394	2.10682	1.73947
GO:MF	GO:0005515	protein binding	0.557814	18	396532	NM_001290554.1,XM_025143960.2,XM_025143962.2,XM_025143963.2,XM_025143964.2,XM_025143965.2,XM_025143966.2,XM_040653146.1	SLC4A1	-2.25239	1.72496	0.0131842	0.863364	4.51523	1.71147	1.49045	1.52898	1.7452	1.90599	3.25453	2.05549	1.64316	0.703067	1.52873	2.69792	1.08017	1.5276	1.79543	1.37394	2.10682	1.73947
GO:MF	GO:0008509	anion transmembrane transporter activity	0.557814	1	396532	NM_001290554.1,XM_025143960.2,XM_025143962.2,XM_025143963.2,XM_025143964.2,XM_025143965.2,XM_025143966.2,XM_040653146.1	SLC4A1	-2.25239	1.72496	0.0131842	0.863364	4.51523	1.71147	1.49045	1.52898	1.7452	1.90599	3.25453	2.05549	1.64316	0.703067	1.52873	2.69792	1.08017	1.5276	1.79543	1.37394	2.10682	1.73947
GO:MF	GO:0022857	transmembrane transporter activity	0.557814	3	396532	NM_001290554.1,XM_025143960.2,XM_025143962.2,XM_025143963.2,XM_025143964.2,XM_025143965.2,XM_025143966.2,XM_040653146.1	SLC4A1	-2.25239	1.72496	0.0131842	0.863364	4.51523	1.71147	1.49045	1.52898	1.7452	1.90599	3.25453	2.05549	1.64316	0.703067	1.52873	2.69792	1.08017	1.5276	1.79543	1.37394	2.10682	1.73947
GO:MF	GO:0015318	inorganic molecular entity transmembrane transporter activity	0.580126	2	396532	NM_001290554.1,XM_025143960.2,XM_025143962.2,XM_025143963.2,XM_025143964.2,XM_025143965.2,XM_025143966.2,XM_040653146.1	SLC4A1	-2.25239	1.72496	0.0131842	0.863364	4.51523	1.71147	1.49045	1.52898	1.7452	1.90599	3.25453	2.05549	1.64316	0.703067	1.52873	2.69792	1.08017	1.5276	1.79543	1.37394	2.10682	1.73947
GO:BP	GO:1990778	protein localization to cell periphery	0.587944	1	396532	NM_001290554.1,XM_025143960.2,XM_025143962.2,XM_025143963.2,XM_025143964.2,XM_025143965.2,XM_025143966.2,XM_040653146.1	SLC4A1	-2.25239	1.72496	0.0131842	0.863364	4.51523	1.71147	1.49045	1.52898	1.7452	1.90599	3.25453	2.05549	1.64316	0.703067	1.52873	2.69792	1.08017	1.5276	1.79543	1.37394	2.10682	1.73947
GO:BP	GO:0006811	ion transport	0.588349	3	396532	NM_001290554.1,XM_025143960.2,XM_025143962.2,XM_025143963.2,XM_025143964.2,XM_025143965.2,XM_025143966.2,XM_040653146.1	SLC4A1	-2.25239	1.72496	0.0131842	0.863364	4.51523	1.71147	1.49045	1.52898	1.7452	1.90599	3.25453	2.05549	1.64316	0.703067	1.52873	2.69792	1.08017	1.5276	1.79543	1.37394	2.10682	1.73947
GO:BP	GO:0009150	purine ribonucleotide metabolic process	0.595992	1	396532	NM_001290554.1,XM_025143960.2,XM_025143962.2,XM_025143963.2,XM_025143964.2,XM_025143965.2,XM_025143966.2,XM_040653146.1	SLC4A1	-2.25239	1.72496	0.0131842	0.863364	4.51523	1.71147	1.49045	1.52898	1.7452	1.90599	3.25453	2.05549	1.64316	0.703067	1.52873	2.69792	1.08017	1.5276	1.79543	1.37394	2.10682	1.73947
GO:BP	GO:0034220	ion transmembrane transport	0.609686	2	396532	NM_001290554.1,XM_025143960.2,XM_025143962.2,XM_025143963.2,XM_025143964.2,XM_025143965.2,XM_025143966.2,XM_040653146.1	SLC4A1	-2.25239	1.72496	0.0131842	0.863364	4.51523	1.71147	1.49045	1.52898	1.7452	1.90599	3.25453	2.05549	1.64316	0.703067	1.52873	2.69792	1.08017	1.5276	1.79543	1.37394	2.10682	1.73947
GO:CC	GO:0009898	cytoplasmic side of plasma membrane	0.609892	1	396532	NM_001290554.1,XM_025143960.2,XM_025143962.2,XM_025143963.2,XM_025143964.2,XM_025143965.2,XM_025143966.2,XM_040653146.1	SLC4A1	-2.25239	1.72496	0.0131842	0.863364	4.51523	1.71147	1.49045	1.52898	1.7452	1.90599	3.25453	2.05549	1.64316	0.703067	1.52873	2.69792	1.08017	1.5276	1.79543	1.37394	2.10682	1.73947
GO:CC	GO:0009925	basal plasma membrane	0.609892	1	396532	NM_001290554.1,XM_025143960.2,XM_025143962.2,XM_025143963.2,XM_025143964.2,XM_025143965.2,XM_025143966.2,XM_040653146.1	SLC4A1	-2.25239	1.72496	0.0131842	0.863364	4.51523	1.71147	1.49045	1.52898	1.7452	1.90599	3.25453	2.05549	1.64316	0.703067	1.52873	2.69792	1.08017	1.5276	1.79543	1.37394	2.10682	1.73947
GO:CC	GO:0098552	side of membrane	0.609892	2	396532	NM_001290554.1,XM_025143960.2,XM_025143962.2,XM_025143963.2,XM_025143964.2,XM_025143965.2,XM_025143966.2,XM_040653146.1	SLC4A1	-2.25239	1.72496	0.0131842	0.863364	4.51523	1.71147	1.49045	1.52898	1.7452	1.90599	3.25453	2.05549	1.64316	0.703067	1.52873	2.69792	1.08017	1.5276	1.79543	1.37394	2.10682	1.73947
GO:CC	GO:0098562	cytoplasmic side of membrane	0.609892	1	396532	NM_001290554.1,XM_025143960.2,XM_025143962.2,XM_025143963.2,XM_025143964.2,XM_025143965.2,XM_025143966.2,XM_040653146.1	SLC4A1	-2.25239	1.72496	0.0131842	0.863364	4.51523	1.71147	1.49045	1.52898	1.7452	1.90599	3.25453	2.05549	1.64316	0.703067	1.52873	2.69792	1.08017	1.5276	1.79543	1.37394	2.10682	1.73947
GO:CC	GO:0016323	basolateral plasma membrane	0.609892	1	396532	NM_001290554.1,XM_025143960.2,XM_025143962.2,XM_025143963.2,XM_025143964.2,XM_025143965.2,XM_025143966.2,XM_040653146.1	SLC4A1	-2.25239	1.72496	0.0131842	0.863364	4.51523	1.71147	1.49045	1.52898	1.7452	1.90599	3.25453	2.05549	1.64316	0.703067	1.52873	2.69792	1.08017	1.5276	1.79543	1.37394	2.10682	1.73947
GO:CC	GO:0030863	cortical cytoskeleton	0.609892	1	396532	NM_001290554.1,XM_025143960.2,XM_025143962.2,XM_025143963.2,XM_025143964.2,XM_025143965.2,XM_025143966.2,XM_040653146.1	SLC4A1	-2.25239	1.72496	0.0131842	0.863364	4.51523	1.71147	1.49045	1.52898	1.7452	1.90599	3.25453	2.05549	1.64316	0.703067	1.52873	2.69792	1.08017	1.5276	1.79543	1.37394	2.10682	1.73947
GO:BP	GO:0009259	ribonucleotide metabolic process	0.610432	1	396532	NM_001290554.1,XM_025143960.2,XM_025143962.2,XM_025143963.2,XM_025143964.2,XM_025143965.2,XM_025143966.2,XM_040653146.1	SLC4A1	-2.25239	1.72496	0.0131842	0.863364	4.51523	1.71147	1.49045	1.52898	1.7452	1.90599	3.25453	2.05549	1.64316	0.703067	1.52873	2.69792	1.08017	1.5276	1.79543	1.37394	2.10682	1.73947
GO:BP	GO:0006163	purine nucleotide metabolic process	0.610432	1	396532	NM_001290554.1,XM_025143960.2,XM_025143962.2,XM_025143963.2,XM_025143964.2,XM_025143965.2,XM_025143966.2,XM_040653146.1	SLC4A1	-2.25239	1.72496	0.0131842	0.863364	4.51523	1.71147	1.49045	1.52898	1.7452	1.90599	3.25453	2.05549	1.64316	0.703067	1.52873	2.69792	1.08017	1.5276	1.79543	1.37394	2.10682	1.73947
GO:BP	GO:0019693	ribose phosphate metabolic process	0.610432	1	396532	NM_001290554.1,XM_025143960.2,XM_025143962.2,XM_025143963.2,XM_025143964.2,XM_025143965.2,XM_025143966.2,XM_040653146.1	SLC4A1	-2.25239	1.72496	0.0131842	0.863364	4.51523	1.71147	1.49045	1.52898	1.7452	1.90599	3.25453	2.05549	1.64316	0.703067	1.52873	2.69792	1.08017	1.5276	1.79543	1.37394	2.10682	1.73947
GO:MF	GO:0005215	transporter activity	0.611878	3	396532	NM_001290554.1,XM_025143960.2,XM_025143962.2,XM_025143963.2,XM_025143964.2,XM_025143965.2,XM_025143966.2,XM_040653146.1	SLC4A1	-2.25239	1.72496	0.0131842	0.863364	4.51523	1.71147	1.49045	1.52898	1.7452	1.90599	3.25453	2.05549	1.64316	0.703067	1.52873	2.69792	1.08017	1.5276	1.79543	1.37394	2.10682	1.73947
GO:BP	GO:0055085	transmembrane transport	0.613083	3	396532	NM_001290554.1,XM_025143960.2,XM_025143962.2,XM_025143963.2,XM_025143964.2,XM_025143965.2,XM_025143966.2,XM_040653146.1	SLC4A1	-2.25239	1.72496	0.0131842	0.863364	4.51523	1.71147	1.49045	1.52898	1.7452	1.90599	3.25453	2.05549	1.64316	0.703067	1.52873	2.69792	1.08017	1.5276	1.79543	1.37394	2.10682	1.73947
GO:BP	GO:0006869	lipid transport	0.617016	1	396532	NM_001290554.1,XM_025143960.2,XM_025143962.2,XM_025143963.2,XM_025143964.2,XM_025143965.2,XM_025143966.2,XM_040653146.1	SLC4A1	-2.25239	1.72496	0.0131842	0.863364	4.51523	1.71147	1.49045	1.52898	1.7452	1.90599	3.25453	2.05549	1.64316	0.703067	1.52873	2.69792	1.08017	1.5276	1.79543	1.37394	2.10682	1.73947
GO:BP	GO:0048519	negative regulation of biological process	0.617551	9	396532	NM_001290554.1,XM_025143960.2,XM_025143962.2,XM_025143963.2,XM_025143964.2,XM_025143965.2,XM_025143966.2,XM_040653146.1	SLC4A1	-2.25239	1.72496	0.0131842	0.863364	4.51523	1.71147	1.49045	1.52898	1.7452	1.90599	3.25453	2.05549	1.64316	0.703067	1.52873	2.69792	1.08017	1.5276	1.79543	1.37394	2.10682	1.73947
GO:BP	GO:0072521	purine-containing compound metabolic process	0.623814	1	396532	NM_001290554.1,XM_025143960.2,XM_025143962.2,XM_025143963.2,XM_025143964.2,XM_025143965.2,XM_025143966.2,XM_040653146.1	SLC4A1	-2.25239	1.72496	0.0131842	0.863364	4.51523	1.71147	1.49045	1.52898	1.7452	1.90599	3.25453	2.05549	1.64316	0.703067	1.52873	2.69792	1.08017	1.5276	1.79543	1.37394	2.10682	1.73947
GO:CC	GO:0045178	basal part of cell	0.629843	1	396532	NM_001290554.1,XM_025143960.2,XM_025143962.2,XM_025143963.2,XM_025143964.2,XM_025143965.2,XM_025143966.2,XM_040653146.1	SLC4A1	-2.25239	1.72496	0.0131842	0.863364	4.51523	1.71147	1.49045	1.52898	1.7452	1.90599	3.25453	2.05549	1.64316	0.703067	1.52873	2.69792	1.08017	1.5276	1.79543	1.37394	2.10682	1.73947
GO:BP	GO:0030099	myeloid cell differentiation	0.630446	1	396532	NM_001290554.1,XM_025143960.2,XM_025143962.2,XM_025143963.2,XM_025143964.2,XM_025143965.2,XM_025143966.2,XM_040653146.1	SLC4A1	-2.25239	1.72496	0.0131842	0.863364	4.51523	1.71147	1.49045	1.52898	1.7452	1.90599	3.25453	2.05549	1.64316	0.703067	1.52873	2.69792	1.08017	1.5276	1.79543	1.37394	2.10682	1.73947
GO:MF	GO:0022804	active transmembrane transporter activity	0.631398	1	396532	NM_001290554.1,XM_025143960.2,XM_025143962.2,XM_025143963.2,XM_025143964.2,XM_025143965.2,XM_025143966.2,XM_040653146.1	SLC4A1	-2.25239	1.72496	0.0131842	0.863364	4.51523	1.71147	1.49045	1.52898	1.7452	1.90599	3.25453	2.05549	1.64316	0.703067	1.52873	2.69792	1.08017	1.5276	1.79543	1.37394	2.10682	1.73947
GO:MF	GO:0015075	ion transmembrane transporter activity	0.640658	2	396532	NM_001290554.1,XM_025143960.2,XM_025143962.2,XM_025143963.2,XM_025143964.2,XM_025143965.2,XM_025143966.2,XM_040653146.1	SLC4A1	-2.25239	1.72496	0.0131842	0.863364	4.51523	1.71147	1.49045	1.52898	1.7452	1.90599	3.25453	2.05549	1.64316	0.703067	1.52873	2.69792	1.08017	1.5276	1.79543	1.37394	2.10682	1.73947
GO:BP	GO:0008104	protein localization	0.641687	4	396532	NM_001290554.1,XM_025143960.2,XM_025143962.2,XM_025143963.2,XM_025143964.2,XM_025143965.2,XM_025143966.2,XM_040653146.1	SLC4A1	-2.25239	1.72496	0.0131842	0.863364	4.51523	1.71147	1.49045	1.52898	1.7452	1.90599	3.25453	2.05549	1.64316	0.703067	1.52873	2.69792	1.08017	1.5276	1.79543	1.37394	2.10682	1.73947
GO:BP	GO:1901135	carbohydrate derivative metabolic process	0.643407	2	396532	NM_001290554.1,XM_025143960.2,XM_025143962.2,XM_025143963.2,XM_025143964.2,XM_025143965.2,XM_025143966.2,XM_040653146.1	SLC4A1	-2.25239	1.72496	0.0131842	0.863364	4.51523	1.71147	1.49045	1.52898	1.7452	1.90599	3.25453	2.05549	1.64316	0.703067	1.52873	2.69792	1.08017	1.5276	1.79543	1.37394	2.10682	1.73947
GO:BP	GO:0010876	lipid localization	0.643407	1	396532	NM_001290554.1,XM_025143960.2,XM_025143962.2,XM_025143963.2,XM_025143964.2,XM_025143965.2,XM_025143966.2,XM_040653146.1	SLC4A1	-2.25239	1.72496	0.0131842	0.863364	4.51523	1.71147	1.49045	1.52898	1.7452	1.90599	3.25453	2.05549	1.64316	0.703067	1.52873	2.69792	1.08017	1.5276	1.79543	1.37394	2.10682	1.73947
GO:BP	GO:0006820	anion transport	0.661071	1	396532	NM_001290554.1,XM_025143960.2,XM_025143962.2,XM_025143963.2,XM_025143964.2,XM_025143965.2,XM_025143966.2,XM_040653146.1	SLC4A1	-2.25239	1.72496	0.0131842	0.863364	4.51523	1.71147	1.49045	1.52898	1.7452	1.90599	3.25453	2.05549	1.64316	0.703067	1.52873	2.69792	1.08017	1.5276	1.79543	1.37394	2.10682	1.73947
GO:BP	GO:0009892	negative regulation of metabolic process	0.671978	5	396532	NM_001290554.1,XM_025143960.2,XM_025143962.2,XM_025143963.2,XM_025143964.2,XM_025143965.2,XM_025143966.2,XM_040653146.1	SLC4A1	-2.25239	1.72496	0.0131842	0.863364	4.51523	1.71147	1.49045	1.52898	1.7452	1.90599	3.25453	2.05549	1.64316	0.703067	1.52873	2.69792	1.08017	1.5276	1.79543	1.37394	2.10682	1.73947
GO:BP	GO:0050790	regulation of catalytic activity	0.676196	3	396532	NM_001290554.1,XM_025143960.2,XM_025143962.2,XM_025143963.2,XM_025143964.2,XM_025143965.2,XM_025143966.2,XM_040653146.1	SLC4A1	-2.25239	1.72496	0.0131842	0.863364	4.51523	1.71147	1.49045	1.52898	1.7452	1.90599	3.25453	2.05549	1.64316	0.703067	1.52873	2.69792	1.08017	1.5276	1.79543	1.37394	2.10682	1.73947
GO:BP	GO:0009117	nucleotide metabolic process	0.679145	1	396532	NM_001290554.1,XM_025143960.2,XM_025143962.2,XM_025143963.2,XM_025143964.2,XM_025143965.2,XM_025143966.2,XM_040653146.1	SLC4A1	-2.25239	1.72496	0.0131842	0.863364	4.51523	1.71147	1.49045	1.52898	1.7452	1.90599	3.25453	2.05549	1.64316	0.703067	1.52873	2.69792	1.08017	1.5276	1.79543	1.37394	2.10682	1.73947
GO:BP	GO:0065009	regulation of molecular function	0.681985	4	396532	NM_001290554.1,XM_025143960.2,XM_025143962.2,XM_025143963.2,XM_025143964.2,XM_025143965.2,XM_025143966.2,XM_040653146.1	SLC4A1	-2.25239	1.72496	0.0131842	0.863364	4.51523	1.71147	1.49045	1.52898	1.7452	1.90599	3.25453	2.05549	1.64316	0.703067	1.52873	2.69792	1.08017	1.5276	1.79543	1.37394	2.10682	1.73947
GO:BP	GO:0042325	regulation of phosphorylation	0.686284	2	396532	NM_001290554.1,XM_025143960.2,XM_025143962.2,XM_025143963.2,XM_025143964.2,XM_025143965.2,XM_025143966.2,XM_040653146.1	SLC4A1	-2.25239	1.72496	0.0131842	0.863364	4.51523	1.71147	1.49045	1.52898	1.7452	1.90599	3.25453	2.05549	1.64316	0.703067	1.52873	2.69792	1.08017	1.5276	1.79543	1.37394	2.10682	1.73947
GO:BP	GO:0006753	nucleoside phosphate metabolic process	0.686522	1	396532	NM_001290554.1,XM_025143960.2,XM_025143962.2,XM_025143963.2,XM_025143964.2,XM_025143965.2,XM_025143966.2,XM_040653146.1	SLC4A1	-2.25239	1.72496	0.0131842	0.863364	4.51523	1.71147	1.49045	1.52898	1.7452	1.90599	3.25453	2.05549	1.64316	0.703067	1.52873	2.69792	1.08017	1.5276	1.79543	1.37394	2.10682	1.73947
GO:BP	GO:0010256	endomembrane system organization	0.690562	1	396532	NM_001290554.1,XM_025143960.2,XM_025143962.2,XM_025143963.2,XM_025143964.2,XM_025143965.2,XM_025143966.2,XM_040653146.1	SLC4A1	-2.25239	1.72496	0.0131842	0.863364	4.51523	1.71147	1.49045	1.52898	1.7452	1.90599	3.25453	2.05549	1.64316	0.703067	1.52873	2.69792	1.08017	1.5276	1.79543	1.37394	2.10682	1.73947
GO:BP	GO:0043086	negative regulation of catalytic activity	0.708385	1	396532	NM_001290554.1,XM_025143960.2,XM_025143962.2,XM_025143963.2,XM_025143964.2,XM_025143965.2,XM_025143966.2,XM_040653146.1	SLC4A1	-2.25239	1.72496	0.0131842	0.863364	4.51523	1.71147	1.49045	1.52898	1.7452	1.90599	3.25453	2.05549	1.64316	0.703067	1.52873	2.69792	1.08017	1.5276	1.79543	1.37394	2.10682	1.73947
GO:BP	GO:0072657	protein localization to membrane	0.713268	1	396532	NM_001290554.1,XM_025143960.2,XM_025143962.2,XM_025143963.2,XM_025143964.2,XM_025143965.2,XM_025143966.2,XM_040653146.1	SLC4A1	-2.25239	1.72496	0.0131842	0.863364	4.51523	1.71147	1.49045	1.52898	1.7452	1.90599	3.25453	2.05549	1.64316	0.703067	1.52873	2.69792	1.08017	1.5276	1.79543	1.37394	2.10682	1.73947
GO:BP	GO:0048856	anatomical structure development	0.71854	8	396532	NM_001290554.1,XM_025143960.2,XM_025143962.2,XM_025143963.2,XM_025143964.2,XM_025143965.2,XM_025143966.2,XM_040653146.1	SLC4A1	-2.25239	1.72496	0.0131842	0.863364	4.51523	1.71147	1.49045	1.52898	1.7452	1.90599	3.25453	2.05549	1.64316	0.703067	1.52873	2.69792	1.08017	1.5276	1.79543	1.37394	2.10682	1.73947
GO:BP	GO:0055086	nucleobase-containing small molecule metabolic process	0.72673	1	396532	NM_001290554.1,XM_025143960.2,XM_025143962.2,XM_025143963.2,XM_025143964.2,XM_025143965.2,XM_025143966.2,XM_040653146.1	SLC4A1	-2.25239	1.72496	0.0131842	0.863364	4.51523	1.71147	1.49045	1.52898	1.7452	1.90599	3.25453	2.05549	1.64316	0.703067	1.52873	2.69792	1.08017	1.5276	1.79543	1.37394	2.10682	1.73947
GO:BP	GO:0051174	regulation of phosphorus metabolic process	0.737646	2	396532	NM_001290554.1,XM_025143960.2,XM_025143962.2,XM_025143963.2,XM_025143964.2,XM_025143965.2,XM_025143966.2,XM_040653146.1	SLC4A1	-2.25239	1.72496	0.0131842	0.863364	4.51523	1.71147	1.49045	1.52898	1.7452	1.90599	3.25453	2.05549	1.64316	0.703067	1.52873	2.69792	1.08017	1.5276	1.79543	1.37394	2.10682	1.73947
GO:BP	GO:0019220	regulation of phosphate metabolic process	0.737646	2	396532	NM_001290554.1,XM_025143960.2,XM_025143962.2,XM_025143963.2,XM_025143964.2,XM_025143965.2,XM_025143966.2,XM_040653146.1	SLC4A1	-2.25239	1.72496	0.0131842	0.863364	4.51523	1.71147	1.49045	1.52898	1.7452	1.90599	3.25453	2.05549	1.64316	0.703067	1.52873	2.69792	1.08017	1.5276	1.79543	1.37394	2.10682	1.73947
GO:BP	GO:1901575	organic substance catabolic process	0.744777	3	396532	NM_001290554.1,XM_025143960.2,XM_025143962.2,XM_025143963.2,XM_025143964.2,XM_025143965.2,XM_025143966.2,XM_040653146.1	SLC4A1	-2.25239	1.72496	0.0131842	0.863364	4.51523	1.71147	1.49045	1.52898	1.7452	1.90599	3.25453	2.05549	1.64316	0.703067	1.52873	2.69792	1.08017	1.5276	1.79543	1.37394	2.10682	1.73947
GO:BP	GO:0051668	localization within membrane	0.744777	1	396532	NM_001290554.1,XM_025143960.2,XM_025143962.2,XM_025143963.2,XM_025143964.2,XM_025143965.2,XM_025143966.2,XM_040653146.1	SLC4A1	-2.25239	1.72496	0.0131842	0.863364	4.51523	1.71147	1.49045	1.52898	1.7452	1.90599	3.25453	2.05549	1.64316	0.703067	1.52873	2.69792	1.08017	1.5276	1.79543	1.37394	2.10682	1.73947
GO:CC	GO:0005938	cell cortex	0.745059	1	396532	NM_001290554.1,XM_025143960.2,XM_025143962.2,XM_025143963.2,XM_025143964.2,XM_025143965.2,XM_025143966.2,XM_040653146.1	SLC4A1	-2.25239	1.72496	0.0131842	0.863364	4.51523	1.71147	1.49045	1.52898	1.7452	1.90599	3.25453	2.05549	1.64316	0.703067	1.52873	2.69792	1.08017	1.5276	1.79543	1.37394	2.10682	1.73947
GO:BP	GO:0033036	macromolecule localization	0.760005	4	396532	NM_001290554.1,XM_025143960.2,XM_025143962.2,XM_025143963.2,XM_025143964.2,XM_025143965.2,XM_025143966.2,XM_040653146.1	SLC4A1	-2.25239	1.72496	0.0131842	0.863364	4.51523	1.71147	1.49045	1.52898	1.7452	1.90599	3.25453	2.05549	1.64316	0.703067	1.52873	2.69792	1.08017	1.5276	1.79543	1.37394	2.10682	1.73947
GO:BP	GO:0051641	cellular localization	0.766157	4	396532	NM_001290554.1,XM_025143960.2,XM_025143962.2,XM_025143963.2,XM_025143964.2,XM_025143965.2,XM_025143966.2,XM_040653146.1	SLC4A1	-2.25239	1.72496	0.0131842	0.863364	4.51523	1.71147	1.49045	1.52898	1.7452	1.90599	3.25453	2.05549	1.64316	0.703067	1.52873	2.69792	1.08017	1.5276	1.79543	1.37394	2.10682	1.73947
GO:BP	GO:0071702	organic substance transport	0.774431	3	396532	NM_001290554.1,XM_025143960.2,XM_025143962.2,XM_025143963.2,XM_025143964.2,XM_025143965.2,XM_025143966.2,XM_040653146.1	SLC4A1	-2.25239	1.72496	0.0131842	0.863364	4.51523	1.71147	1.49045	1.52898	1.7452	1.90599	3.25453	2.05549	1.64316	0.703067	1.52873	2.69792	1.08017	1.5276	1.79543	1.37394	2.10682	1.73947
GO:BP	GO:0008152	metabolic process	0.78269	20	396532	NM_001290554.1,XM_025143960.2,XM_025143962.2,XM_025143963.2,XM_025143964.2,XM_025143965.2,XM_025143966.2,XM_040653146.1	SLC4A1	-2.25239	1.72496	0.0131842	0.863364	4.51523	1.71147	1.49045	1.52898	1.7452	1.90599	3.25453	2.05549	1.64316	0.703067	1.52873	2.69792	1.08017	1.5276	1.79543	1.37394	2.10682	1.73947
GO:BP	GO:0009987	cellular process	0.788956	30	396532	NM_001290554.1,XM_025143960.2,XM_025143962.2,XM_025143963.2,XM_025143964.2,XM_025143965.2,XM_025143966.2,XM_040653146.1	SLC4A1	-2.25239	1.72496	0.0131842	0.863364	4.51523	1.71147	1.49045	1.52898	1.7452	1.90599	3.25453	2.05549	1.64316	0.703067	1.52873	2.69792	1.08017	1.5276	1.79543	1.37394	2.10682	1.73947
GO:MF	GO:0042803	protein homodimerization activity	0.805088	1	396532	NM_001290554.1,XM_025143960.2,XM_025143962.2,XM_025143963.2,XM_025143964.2,XM_025143965.2,XM_025143966.2,XM_040653146.1	SLC4A1	-2.25239	1.72496	0.0131842	0.863364	4.51523	1.71147	1.49045	1.52898	1.7452	1.90599	3.25453	2.05549	1.64316	0.703067	1.52873	2.69792	1.08017	1.5276	1.79543	1.37394	2.10682	1.73947
GO:BP	GO:0061024	membrane organization	0.818285	1	396532	NM_001290554.1,XM_025143960.2,XM_025143962.2,XM_025143963.2,XM_025143964.2,XM_025143965.2,XM_025143966.2,XM_040653146.1	SLC4A1	-2.25239	1.72496	0.0131842	0.863364	4.51523	1.71147	1.49045	1.52898	1.7452	1.90599	3.25453	2.05549	1.64316	0.703067	1.52873	2.69792	1.08017	1.5276	1.79543	1.37394	2.10682	1.73947
GO:BP	GO:0003008	system process	0.834721	2	396532	NM_001290554.1,XM_025143960.2,XM_025143962.2,XM_025143963.2,XM_025143964.2,XM_025143965.2,XM_025143966.2,XM_040653146.1	SLC4A1	-2.25239	1.72496	0.0131842	0.863364	4.51523	1.71147	1.49045	1.52898	1.7452	1.90599	3.25453	2.05549	1.64316	0.703067	1.52873	2.69792	1.08017	1.5276	1.79543	1.37394	2.10682	1.73947
GO:BP	GO:0048513	animal organ development	0.838311	4	396532	NM_001290554.1,XM_025143960.2,XM_025143962.2,XM_025143963.2,XM_025143964.2,XM_025143965.2,XM_025143966.2,XM_040653146.1	SLC4A1	-2.25239	1.72496	0.0131842	0.863364	4.51523	1.71147	1.49045	1.52898	1.7452	1.90599	3.25453	2.05549	1.64316	0.703067	1.52873	2.69792	1.08017	1.5276	1.79543	1.37394	2.10682	1.73947
GO:BP	GO:0034613	cellular protein localization	0.850802	2	396532	NM_001290554.1,XM_025143960.2,XM_025143962.2,XM_025143963.2,XM_025143964.2,XM_025143965.2,XM_025143966.2,XM_040653146.1	SLC4A1	-2.25239	1.72496	0.0131842	0.863364	4.51523	1.71147	1.49045	1.52898	1.7452	1.90599	3.25453	2.05549	1.64316	0.703067	1.52873	2.69792	1.08017	1.5276	1.79543	1.37394	2.10682	1.73947
GO:BP	GO:0019219	regulation of nucleobase-containing compound metabolic process	0.850995	5	396532	NM_001290554.1,XM_025143960.2,XM_025143962.2,XM_025143963.2,XM_025143964.2,XM_025143965.2,XM_025143966.2,XM_040653146.1	SLC4A1	-2.25239	1.72496	0.0131842	0.863364	4.51523	1.71147	1.49045	1.52898	1.7452	1.90599	3.25453	2.05549	1.64316	0.703067	1.52873	2.69792	1.08017	1.5276	1.79543	1.37394	2.10682	1.73947
GO:BP	GO:0070727	cellular macromolecule localization	0.850995	2	396532	NM_001290554.1,XM_025143960.2,XM_025143962.2,XM_025143963.2,XM_025143964.2,XM_025143965.2,XM_025143966.2,XM_040653146.1	SLC4A1	-2.25239	1.72496	0.0131842	0.863364	4.51523	1.71147	1.49045	1.52898	1.7452	1.90599	3.25453	2.05549	1.64316	0.703067	1.52873	2.69792	1.08017	1.5276	1.79543	1.37394	2.10682	1.73947
GO:BP	GO:0048731	system development	0.851098	5	396532	NM_001290554.1,XM_025143960.2,XM_025143962.2,XM_025143963.2,XM_025143964.2,XM_025143965.2,XM_025143966.2,XM_040653146.1	SLC4A1	-2.25239	1.72496	0.0131842	0.863364	4.51523	1.71147	1.49045	1.52898	1.7452	1.90599	3.25453	2.05549	1.64316	0.703067	1.52873	2.69792	1.08017	1.5276	1.79543	1.37394	2.10682	1.73947
GO:BP	GO:0009894	regulation of catabolic process	0.85253	1	396532	NM_001290554.1,XM_025143960.2,XM_025143962.2,XM_025143963.2,XM_025143964.2,XM_025143965.2,XM_025143966.2,XM_040653146.1	SLC4A1	-2.25239	1.72496	0.0131842	0.863364	4.51523	1.71147	1.49045	1.52898	1.7452	1.90599	3.25453	2.05549	1.64316	0.703067	1.52873	2.69792	1.08017	1.5276	1.79543	1.37394	2.10682	1.73947
GO:BP	GO:0019637	organophosphate metabolic process	0.865963	1	396532	NM_001290554.1,XM_025143960.2,XM_025143962.2,XM_025143963.2,XM_025143964.2,XM_025143965.2,XM_025143966.2,XM_040653146.1	SLC4A1	-2.25239	1.72496	0.0131842	0.863364	4.51523	1.71147	1.49045	1.52898	1.7452	1.90599	3.25453	2.05549	1.64316	0.703067	1.52873	2.69792	1.08017	1.5276	1.79543	1.37394	2.10682	1.73947
GO:BP	GO:0048468	cell development	0.885865	2	396532	NM_001290554.1,XM_025143960.2,XM_025143962.2,XM_025143963.2,XM_025143964.2,XM_025143965.2,XM_025143966.2,XM_040653146.1	SLC4A1	-2.25239	1.72496	0.0131842	0.863364	4.51523	1.71147	1.49045	1.52898	1.7452	1.90599	3.25453	2.05549	1.64316	0.703067	1.52873	2.69792	1.08017	1.5276	1.79543	1.37394	2.10682	1.73947
GO:BP	GO:0016310	phosphorylation	0.891349	2	396532	NM_001290554.1,XM_025143960.2,XM_025143962.2,XM_025143963.2,XM_025143964.2,XM_025143965.2,XM_025143966.2,XM_040653146.1	SLC4A1	-2.25239	1.72496	0.0131842	0.863364	4.51523	1.71147	1.49045	1.52898	1.7452	1.90599	3.25453	2.05549	1.64316	0.703067	1.52873	2.69792	1.08017	1.5276	1.79543	1.37394	2.10682	1.73947
GO:MF	GO:0046983	protein dimerization activity	0.921592	1	396532	NM_001290554.1,XM_025143960.2,XM_025143962.2,XM_025143963.2,XM_025143964.2,XM_025143965.2,XM_025143966.2,XM_040653146.1	SLC4A1	-2.25239	1.72496	0.0131842	0.863364	4.51523	1.71147	1.49045	1.52898	1.7452	1.90599	3.25453	2.05549	1.64316	0.703067	1.52873	2.69792	1.08017	1.5276	1.79543	1.37394	2.10682	1.73947
GO:CC	GO:0005737	cytoplasm	0.927605	15	396532	NM_001290554.1,XM_025143960.2,XM_025143962.2,XM_025143963.2,XM_025143964.2,XM_025143965.2,XM_025143966.2,XM_040653146.1	SLC4A1	-2.25239	1.72496	0.0131842	0.863364	4.51523	1.71147	1.49045	1.52898	1.7452	1.90599	3.25453	2.05549	1.64316	0.703067	1.52873	2.69792	1.08017	1.5276	1.79543	1.37394	2.10682	1.73947
GO:BP	GO:0019222	regulation of metabolic process	0.931893	8	396532	NM_001290554.1,XM_025143960.2,XM_025143962.2,XM_025143963.2,XM_025143964.2,XM_025143965.2,XM_025143966.2,XM_040653146.1	SLC4A1	-2.25239	1.72496	0.0131842	0.863364	4.51523	1.71147	1.49045	1.52898	1.7452	1.90599	3.25453	2.05549	1.64316	0.703067	1.52873	2.69792	1.08017	1.5276	1.79543	1.37394	2.10682	1.73947
GO:BP	GO:0065007	biological regulation	0.942712	17	396532	NM_001290554.1,XM_025143960.2,XM_025143962.2,XM_025143963.2,XM_025143964.2,XM_025143965.2,XM_025143966.2,XM_040653146.1	SLC4A1	-2.25239	1.72496	0.0131842	0.863364	4.51523	1.71147	1.49045	1.52898	1.7452	1.90599	3.25453	2.05549	1.64316	0.703067	1.52873	2.69792	1.08017	1.5276	1.79543	1.37394	2.10682	1.73947
GO:BP	GO:0051171	regulation of nitrogen compound metabolic process	0.942712	6	396532	NM_001290554.1,XM_025143960.2,XM_025143962.2,XM_025143963.2,XM_025143964.2,XM_025143965.2,XM_025143966.2,XM_040653146.1	SLC4A1	-2.25239	1.72496	0.0131842	0.863364	4.51523	1.71147	1.49045	1.52898	1.7452	1.90599	3.25453	2.05549	1.64316	0.703067	1.52873	2.69792	1.08017	1.5276	1.79543	1.37394	2.10682	1.73947
GO:BP	GO:0016043	cellular component organization	0.948648	7	396532	NM_001290554.1,XM_025143960.2,XM_025143962.2,XM_025143963.2,XM_025143964.2,XM_025143965.2,XM_025143966.2,XM_040653146.1	SLC4A1	-2.25239	1.72496	0.0131842	0.863364	4.51523	1.71147	1.49045	1.52898	1.7452	1.90599	3.25453	2.05549	1.64316	0.703067	1.52873	2.69792	1.08017	1.5276	1.79543	1.37394	2.10682	1.73947
GO:BP	GO:0080090	regulation of primary metabolic process	0.948648	6	396532	NM_001290554.1,XM_025143960.2,XM_025143962.2,XM_025143963.2,XM_025143964.2,XM_025143965.2,XM_025143966.2,XM_040653146.1	SLC4A1	-2.25239	1.72496	0.0131842	0.863364	4.51523	1.71147	1.49045	1.52898	1.7452	1.90599	3.25453	2.05549	1.64316	0.703067	1.52873	2.69792	1.08017	1.5276	1.79543	1.37394	2.10682	1.73947
GO:BP	GO:0044237	cellular metabolic process	0.948979	15	396532	NM_001290554.1,XM_025143960.2,XM_025143962.2,XM_025143963.2,XM_025143964.2,XM_025143965.2,XM_025143966.2,XM_040653146.1	SLC4A1	-2.25239	1.72496	0.0131842	0.863364	4.51523	1.71147	1.49045	1.52898	1.7452	1.90599	3.25453	2.05549	1.64316	0.703067	1.52873	2.69792	1.08017	1.5276	1.79543	1.37394	2.10682	1.73947
GO:BP	GO:0031323	regulation of cellular metabolic process	0.955936	6	396532	NM_001290554.1,XM_025143960.2,XM_025143962.2,XM_025143963.2,XM_025143964.2,XM_025143965.2,XM_025143966.2,XM_040653146.1	SLC4A1	-2.25239	1.72496	0.0131842	0.863364	4.51523	1.71147	1.49045	1.52898	1.7452	1.90599	3.25453	2.05549	1.64316	0.703067	1.52873	2.69792	1.08017	1.5276	1.79543	1.37394	2.10682	1.73947
GO:BP	GO:0071840	cellular component organization or biogenesis	0.957646	7	396532	NM_001290554.1,XM_025143960.2,XM_025143962.2,XM_025143963.2,XM_025143964.2,XM_025143965.2,XM_025143966.2,XM_040653146.1	SLC4A1	-2.25239	1.72496	0.0131842	0.863364	4.51523	1.71147	1.49045	1.52898	1.7452	1.90599	3.25453	2.05549	1.64316	0.703067	1.52873	2.69792	1.08017	1.5276	1.79543	1.37394	2.10682	1.73947
GO:BP	GO:0071704	organic substance metabolic process	0.970222	16	396532	NM_001290554.1,XM_025143960.2,XM_025143962.2,XM_025143963.2,XM_025143964.2,XM_025143965.2,XM_025143966.2,XM_040653146.1	SLC4A1	-2.25239	1.72496	0.0131842	0.863364	4.51523	1.71147	1.49045	1.52898	1.7452	1.90599	3.25453	2.05549	1.64316	0.703067	1.52873	2.69792	1.08017	1.5276	1.79543	1.37394	2.10682	1.73947
GO:CC	GO:0110165	cellular anatomical entity	0.971506	29	396532	NM_001290554.1,XM_025143960.2,XM_025143962.2,XM_025143963.2,XM_025143964.2,XM_025143965.2,XM_025143966.2,XM_040653146.1	SLC4A1	-2.25239	1.72496	0.0131842	0.863364	4.51523	1.71147	1.49045	1.52898	1.7452	1.90599	3.25453	2.05549	1.64316	0.703067	1.52873	2.69792	1.08017	1.5276	1.79543	1.37394	2.10682	1.73947
GO:CC	GO:0043228	non-membrane-bounded organelle	0.971506	7	396532	NM_001290554.1,XM_025143960.2,XM_025143962.2,XM_025143963.2,XM_025143964.2,XM_025143965.2,XM_025143966.2,XM_040653146.1	SLC4A1	-2.25239	1.72496	0.0131842	0.863364	4.51523	1.71147	1.49045	1.52898	1.7452	1.90599	3.25453	2.05549	1.64316	0.703067	1.52873	2.69792	1.08017	1.5276	1.79543	1.37394	2.10682	1.73947
GO:CC	GO:0043232	intracellular non-membrane-bounded organelle	0.971506	7	396532	NM_001290554.1,XM_025143960.2,XM_025143962.2,XM_025143963.2,XM_025143964.2,XM_025143965.2,XM_025143966.2,XM_040653146.1	SLC4A1	-2.25239	1.72496	0.0131842	0.863364	4.51523	1.71147	1.49045	1.52898	1.7452	1.90599	3.25453	2.05549	1.64316	0.703067	1.52873	2.69792	1.08017	1.5276	1.79543	1.37394	2.10682	1.73947
GO:CC	GO:0005856	cytoskeleton	0.971506	3	396532	NM_001290554.1,XM_025143960.2,XM_025143962.2,XM_025143963.2,XM_025143964.2,XM_025143965.2,XM_025143966.2,XM_040653146.1	SLC4A1	-2.25239	1.72496	0.0131842	0.863364	4.51523	1.71147	1.49045	1.52898	1.7452	1.90599	3.25453	2.05549	1.64316	0.703067	1.52873	2.69792	1.08017	1.5276	1.79543	1.37394	2.10682	1.73947
GO:CC	GO:0098590	plasma membrane region	0.975231	1	396532	NM_001290554.1,XM_025143960.2,XM_025143962.2,XM_025143963.2,XM_025143964.2,XM_025143965.2,XM_025143966.2,XM_040653146.1	SLC4A1	-2.25239	1.72496	0.0131842	0.863364	4.51523	1.71147	1.49045	1.52898	1.7452	1.90599	3.25453	2.05549	1.64316	0.703067	1.52873	2.69792	1.08017	1.5276	1.79543	1.37394	2.10682	1.73947
GO:BP	GO:0006139	nucleobase-containing compound metabolic process	0.982604	6	396532	NM_001290554.1,XM_025143960.2,XM_025143962.2,XM_025143963.2,XM_025143964.2,XM_025143965.2,XM_025143966.2,XM_040653146.1	SLC4A1	-2.25239	1.72496	0.0131842	0.863364	4.51523	1.71147	1.49045	1.52898	1.7452	1.90599	3.25453	2.05549	1.64316	0.703067	1.52873	2.69792	1.08017	1.5276	1.79543	1.37394	2.10682	1.73947
GO:BP	GO:1901564	organonitrogen compound metabolic process	0.982604	7	396532	NM_001290554.1,XM_025143960.2,XM_025143962.2,XM_025143963.2,XM_025143964.2,XM_025143965.2,XM_025143966.2,XM_040653146.1	SLC4A1	-2.25239	1.72496	0.0131842	0.863364	4.51523	1.71147	1.49045	1.52898	1.7452	1.90599	3.25453	2.05549	1.64316	0.703067	1.52873	2.69792	1.08017	1.5276	1.79543	1.37394	2.10682	1.73947
GO:BP	GO:0044238	primary metabolic process	0.982604	14	396532	NM_001290554.1,XM_025143960.2,XM_025143962.2,XM_025143963.2,XM_025143964.2,XM_025143965.2,XM_025143966.2,XM_040653146.1	SLC4A1	-2.25239	1.72496	0.0131842	0.863364	4.51523	1.71147	1.49045	1.52898	1.7452	1.90599	3.25453	2.05549	1.64316	0.703067	1.52873	2.69792	1.08017	1.5276	1.79543	1.37394	2.10682	1.73947
GO:BP	GO:0006796	phosphate-containing compound metabolic process	0.982864	2	396532	NM_001290554.1,XM_025143960.2,XM_025143962.2,XM_025143963.2,XM_025143964.2,XM_025143965.2,XM_025143966.2,XM_040653146.1	SLC4A1	-2.25239	1.72496	0.0131842	0.863364	4.51523	1.71147	1.49045	1.52898	1.7452	1.90599	3.25453	2.05549	1.64316	0.703067	1.52873	2.69792	1.08017	1.5276	1.79543	1.37394	2.10682	1.73947
GO:BP	GO:0006793	phosphorus metabolic process	0.983021	2	396532	NM_001290554.1,XM_025143960.2,XM_025143962.2,XM_025143963.2,XM_025143964.2,XM_025143965.2,XM_025143966.2,XM_040653146.1	SLC4A1	-2.25239	1.72496	0.0131842	0.863364	4.51523	1.71147	1.49045	1.52898	1.7452	1.90599	3.25453	2.05549	1.64316	0.703067	1.52873	2.69792	1.08017	1.5276	1.79543	1.37394	2.10682	1.73947
GO:BP	GO:0050794	regulation of cellular process	0.9844	13	396532	NM_001290554.1,XM_025143960.2,XM_025143962.2,XM_025143963.2,XM_025143964.2,XM_025143965.2,XM_025143966.2,XM_040653146.1	SLC4A1	-2.25239	1.72496	0.0131842	0.863364	4.51523	1.71147	1.49045	1.52898	1.7452	1.90599	3.25453	2.05549	1.64316	0.703067	1.52873	2.69792	1.08017	1.5276	1.79543	1.37394	2.10682	1.73947
GO:BP	GO:0046483	heterocycle metabolic process	0.984732	6	396532	NM_001290554.1,XM_025143960.2,XM_025143962.2,XM_025143963.2,XM_025143964.2,XM_025143965.2,XM_025143966.2,XM_040653146.1	SLC4A1	-2.25239	1.72496	0.0131842	0.863364	4.51523	1.71147	1.49045	1.52898	1.7452	1.90599	3.25453	2.05549	1.64316	0.703067	1.52873	2.69792	1.08017	1.5276	1.79543	1.37394	2.10682	1.73947
GO:BP	GO:0006725	cellular aromatic compound metabolic process	0.985575	6	396532	NM_001290554.1,XM_025143960.2,XM_025143962.2,XM_025143963.2,XM_025143964.2,XM_025143965.2,XM_025143966.2,XM_040653146.1	SLC4A1	-2.25239	1.72496	0.0131842	0.863364	4.51523	1.71147	1.49045	1.52898	1.7452	1.90599	3.25453	2.05549	1.64316	0.703067	1.52873	2.69792	1.08017	1.5276	1.79543	1.37394	2.10682	1.73947
GO:BP	GO:0050789	regulation of biological process	0.985675	14	396532	NM_001290554.1,XM_025143960.2,XM_025143962.2,XM_025143963.2,XM_025143964.2,XM_025143965.2,XM_025143966.2,XM_040653146.1	SLC4A1	-2.25239	1.72496	0.0131842	0.863364	4.51523	1.71147	1.49045	1.52898	1.7452	1.90599	3.25453	2.05549	1.64316	0.703067	1.52873	2.69792	1.08017	1.5276	1.79543	1.37394	2.10682	1.73947
GO:BP	GO:1901360	organic cyclic compound metabolic process	0.985675	6	396532	NM_001290554.1,XM_025143960.2,XM_025143962.2,XM_025143963.2,XM_025143964.2,XM_025143965.2,XM_025143966.2,XM_040653146.1	SLC4A1	-2.25239	1.72496	0.0131842	0.863364	4.51523	1.71147	1.49045	1.52898	1.7452	1.90599	3.25453	2.05549	1.64316	0.703067	1.52873	2.69792	1.08017	1.5276	1.79543	1.37394	2.10682	1.73947
GO:BP	GO:0034641	cellular nitrogen compound metabolic process	0.994416	6	396532	NM_001290554.1,XM_025143960.2,XM_025143962.2,XM_025143963.2,XM_025143964.2,XM_025143965.2,XM_025143966.2,XM_040653146.1	SLC4A1	-2.25239	1.72496	0.0131842	0.863364	4.51523	1.71147	1.49045	1.52898	1.7452	1.90599	3.25453	2.05549	1.64316	0.703067	1.52873	2.69792	1.08017	1.5276	1.79543	1.37394	2.10682	1.73947
GO:BP	GO:0006807	nitrogen compound metabolic process	0.995448	11	396532	NM_001290554.1,XM_025143960.2,XM_025143962.2,XM_025143963.2,XM_025143964.2,XM_025143965.2,XM_025143966.2,XM_040653146.1	SLC4A1	-2.25239	1.72496	0.0131842	0.863364	4.51523	1.71147	1.49045	1.52898	1.7452	1.90599	3.25453	2.05549	1.64316	0.703067	1.52873	2.69792	1.08017	1.5276	1.79543	1.37394	2.10682	1.73947
GO:BP	GO:0008150	biological_process	0.995846	33	396532	NM_001290554.1,XM_025143960.2,XM_025143962.2,XM_025143963.2,XM_025143964.2,XM_025143965.2,XM_025143966.2,XM_040653146.1	SLC4A1	-2.25239	1.72496	0.0131842	0.863364	4.51523	1.71147	1.49045	1.52898	1.7452	1.90599	3.25453	2.05549	1.64316	0.703067	1.52873	2.69792	1.08017	1.5276	1.79543	1.37394	2.10682	1.73947
GO:MF	GO:0042802	identical protein binding	0.999075	1	396532	NM_001290554.1,XM_025143960.2,XM_025143962.2,XM_025143963.2,XM_025143964.2,XM_025143965.2,XM_025143966.2,XM_040653146.1	SLC4A1	-2.25239	1.72496	0.0131842	0.863364	4.51523	1.71147	1.49045	1.52898	1.7452	1.90599	3.25453	2.05549	1.64316	0.703067	1.52873	2.69792	1.08017	1.5276	1.79543	1.37394	2.10682	1.73947
GO:CC	GO:0016020	membrane	1	8	396532	NM_001290554.1,XM_025143960.2,XM_025143962.2,XM_025143963.2,XM_025143964.2,XM_025143965.2,XM_025143966.2,XM_040653146.1	SLC4A1	-2.25239	1.72496	0.0131842	0.863364	4.51523	1.71147	1.49045	1.52898	1.7452	1.90599	3.25453	2.05549	1.64316	0.703067	1.52873	2.69792	1.08017	1.5276	1.79543	1.37394	2.10682	1.73947
GO:CC	GO:0005886	plasma membrane	1	3	396532	NM_001290554.1,XM_025143960.2,XM_025143962.2,XM_025143963.2,XM_025143964.2,XM_025143965.2,XM_025143966.2,XM_040653146.1	SLC4A1	-2.25239	1.72496	0.0131842	0.863364	4.51523	1.71147	1.49045	1.52898	1.7452	1.90599	3.25453	2.05549	1.64316	0.703067	1.52873	2.69792	1.08017	1.5276	1.79543	1.37394	2.10682	1.73947
GO:CC	GO:0005575	cellular_component	1	29	396532	NM_001290554.1,XM_025143960.2,XM_025143962.2,XM_025143963.2,XM_025143964.2,XM_025143965.2,XM_025143966.2,XM_040653146.1	SLC4A1	-2.25239	1.72496	0.0131842	0.863364	4.51523	1.71147	1.49045	1.52898	1.7452	1.90599	3.25453	2.05549	1.64316	0.703067	1.52873	2.69792	1.08017	1.5276	1.79543	1.37394	2.10682	1.73947
GO:CC	GO:0005622	intracellular anatomical structure	1	19	396532	NM_001290554.1,XM_025143960.2,XM_025143962.2,XM_025143963.2,XM_025143964.2,XM_025143965.2,XM_025143966.2,XM_040653146.1	SLC4A1	-2.25239	1.72496	0.0131842	0.863364	4.51523	1.71147	1.49045	1.52898	1.7452	1.90599	3.25453	2.05549	1.64316	0.703067	1.52873	2.69792	1.08017	1.5276	1.79543	1.37394	2.10682	1.73947
GO:CC	GO:0005887	integral component of plasma membrane	1	1	396532	NM_001290554.1,XM_025143960.2,XM_025143962.2,XM_025143963.2,XM_025143964.2,XM_025143965.2,XM_025143966.2,XM_040653146.1	SLC4A1	-2.25239	1.72496	0.0131842	0.863364	4.51523	1.71147	1.49045	1.52898	1.7452	1.90599	3.25453	2.05549	1.64316	0.703067	1.52873	2.69792	1.08017	1.5276	1.79543	1.37394	2.10682	1.73947
GO:MF	GO:0003674	molecular_function	1	35	396532	NM_001290554.1,XM_025143960.2,XM_025143962.2,XM_025143963.2,XM_025143964.2,XM_025143965.2,XM_025143966.2,XM_040653146.1	SLC4A1	-2.25239	1.72496	0.0131842	0.863364	4.51523	1.71147	1.49045	1.52898	1.7452	1.90599	3.25453	2.05549	1.64316	0.703067	1.52873	2.69792	1.08017	1.5276	1.79543	1.37394	2.10682	1.73947
GO:CC	GO:0031224	intrinsic component of membrane	1	5	396532	NM_001290554.1,XM_025143960.2,XM_025143962.2,XM_025143963.2,XM_025143964.2,XM_025143965.2,XM_025143966.2,XM_040653146.1	SLC4A1	-2.25239	1.72496	0.0131842	0.863364	4.51523	1.71147	1.49045	1.52898	1.7452	1.90599	3.25453	2.05549	1.64316	0.703067	1.52873	2.69792	1.08017	1.5276	1.79543	1.37394	2.10682	1.73947
GO:CC	GO:0031226	intrinsic component of plasma membrane	1	1	396532	NM_001290554.1,XM_025143960.2,XM_025143962.2,XM_025143963.2,XM_025143964.2,XM_025143965.2,XM_025143966.2,XM_040653146.1	SLC4A1	-2.25239	1.72496	0.0131842	0.863364	4.51523	1.71147	1.49045	1.52898	1.7452	1.90599	3.25453	2.05549	1.64316	0.703067	1.52873	2.69792	1.08017	1.5276	1.79543	1.37394	2.10682	1.73947
GO:CC	GO:0043226	organelle	1	14	396532	NM_001290554.1,XM_025143960.2,XM_025143962.2,XM_025143963.2,XM_025143964.2,XM_025143965.2,XM_025143966.2,XM_040653146.1	SLC4A1	-2.25239	1.72496	0.0131842	0.863364	4.51523	1.71147	1.49045	1.52898	1.7452	1.90599	3.25453	2.05549	1.64316	0.703067	1.52873	2.69792	1.08017	1.5276	1.79543	1.37394	2.10682	1.73947
GO:CC	GO:0043229	intracellular organelle	1	14	396532	NM_001290554.1,XM_025143960.2,XM_025143962.2,XM_025143963.2,XM_025143964.2,XM_025143965.2,XM_025143966.2,XM_040653146.1	SLC4A1	-2.25239	1.72496	0.0131842	0.863364	4.51523	1.71147	1.49045	1.52898	1.7452	1.90599	3.25453	2.05549	1.64316	0.703067	1.52873	2.69792	1.08017	1.5276	1.79543	1.37394	2.10682	1.73947
GO:CC	GO:0071944	cell periphery	1	3	396532	NM_001290554.1,XM_025143960.2,XM_025143962.2,XM_025143963.2,XM_025143964.2,XM_025143965.2,XM_025143966.2,XM_040653146.1	SLC4A1	-2.25239	1.72496	0.0131842	0.863364	4.51523	1.71147	1.49045	1.52898	1.7452	1.90599	3.25453	2.05549	1.64316	0.703067	1.52873	2.69792	1.08017	1.5276	1.79543	1.37394	2.10682	1.73947
GO:CC	GO:0016021	integral component of membrane	1	5	396532	NM_001290554.1,XM_025143960.2,XM_025143962.2,XM_025143963.2,XM_025143964.2,XM_025143965.2,XM_025143966.2,XM_040653146.1	SLC4A1	-2.25239	1.72496	0.0131842	0.863364	4.51523	1.71147	1.49045	1.52898	1.7452	1.90599	3.25453	2.05549	1.64316	0.703067	1.52873	2.69792	1.08017	1.5276	1.79543	1.37394	2.10682	1.73947
GO:MF	GO:0016160	amylase activity	0.0259349	1	414140	NM_001001473.2,XM_040704526.1,XM_040704527.1,XM_040704528.1,XM_040704529.1,XR_005861788.1,XR_005861789.1,XR_005861790.1,XR_005861791.1,XR_005861792.1,XR_005861793.1,XR_005861794.1,XR_005861795.1,XR_005861796.1,XR_005861797.1,XR_005861798.1,XR_005861799.1,XR_005861800.1,XR_005861801.1,XR_005861802.1,XR_005861803.1	AMY2A	-150.12	6.97168	2.62118e-08	0.000399939	1.95053	11.6844	1.21175	3.33197	1.18931	1.2809	2.32488	1.49203	2.0982	0.576714	1.83304	1.18506	2.62314	0.748997	1.10194	1.78176	2.54158	2.16332
GO:MF	GO:0004556	alpha-amylase activity	0.0259349	1	414140	NM_001001473.2,XM_040704526.1,XM_040704527.1,XM_040704528.1,XM_040704529.1,XR_005861788.1,XR_005861789.1,XR_005861790.1,XR_005861791.1,XR_005861792.1,XR_005861793.1,XR_005861794.1,XR_005861795.1,XR_005861796.1,XR_005861797.1,XR_005861798.1,XR_005861799.1,XR_005861800.1,XR_005861801.1,XR_005861802.1,XR_005861803.1	AMY2A	-150.12	6.97168	2.62118e-08	0.000399939	1.95053	11.6844	1.21175	3.33197	1.18931	1.2809	2.32488	1.49203	2.0982	0.576714	1.83304	1.18506	2.62314	0.748997	1.10194	1.78176	2.54158	2.16332
GO:BP	GO:0005975	carbohydrate metabolic process	0.0464114	5	414140	NM_001001473.2,XM_040704526.1,XM_040704527.1,XM_040704528.1,XM_040704529.1,XR_005861788.1,XR_005861789.1,XR_005861790.1,XR_005861791.1,XR_005861792.1,XR_005861793.1,XR_005861794.1,XR_005861795.1,XR_005861796.1,XR_005861797.1,XR_005861798.1,XR_005861799.1,XR_005861800.1,XR_005861801.1,XR_005861802.1,XR_005861803.1	AMY2A	-150.12	6.97168	2.62118e-08	0.000399939	1.95053	11.6844	1.21175	3.33197	1.18931	1.2809	2.32488	1.49203	2.0982	0.576714	1.83304	1.18506	2.62314	0.748997	1.10194	1.78176	2.54158	2.16332
GO:MF	GO:0005488	binding	0.067912	32	414140	NM_001001473.2,XM_040704526.1,XM_040704527.1,XM_040704528.1,XM_040704529.1,XR_005861788.1,XR_005861789.1,XR_005861790.1,XR_005861791.1,XR_005861792.1,XR_005861793.1,XR_005861794.1,XR_005861795.1,XR_005861796.1,XR_005861797.1,XR_005861798.1,XR_005861799.1,XR_005861800.1,XR_005861801.1,XR_005861802.1,XR_005861803.1	AMY2A	-150.12	6.97168	2.62118e-08	0.000399939	1.95053	11.6844	1.21175	3.33197	1.18931	1.2809	2.32488	1.49203	2.0982	0.576714	1.83304	1.18506	2.62314	0.748997	1.10194	1.78176	2.54158	2.16332
GO:MF	GO:0004553	hydrolase activity, hydrolyzing O-glycosyl compounds	0.0793544	2	414140	NM_001001473.2,XM_040704526.1,XM_040704527.1,XM_040704528.1,XM_040704529.1,XR_005861788.1,XR_005861789.1,XR_005861790.1,XR_005861791.1,XR_005861792.1,XR_005861793.1,XR_005861794.1,XR_005861795.1,XR_005861796.1,XR_005861797.1,XR_005861798.1,XR_005861799.1,XR_005861800.1,XR_005861801.1,XR_005861802.1,XR_005861803.1	AMY2A	-150.12	6.97168	2.62118e-08	0.000399939	1.95053	11.6844	1.21175	3.33197	1.18931	1.2809	2.32488	1.49203	2.0982	0.576714	1.83304	1.18506	2.62314	0.748997	1.10194	1.78176	2.54158	2.16332
GO:MF	GO:0016798	hydrolase activity, acting on glycosyl bonds	0.144704	2	414140	NM_001001473.2,XM_040704526.1,XM_040704527.1,XM_040704528.1,XM_040704529.1,XR_005861788.1,XR_005861789.1,XR_005861790.1,XR_005861791.1,XR_005861792.1,XR_005861793.1,XR_005861794.1,XR_005861795.1,XR_005861796.1,XR_005861797.1,XR_005861798.1,XR_005861799.1,XR_005861800.1,XR_005861801.1,XR_005861802.1,XR_005861803.1	AMY2A	-150.12	6.97168	2.62118e-08	0.000399939	1.95053	11.6844	1.21175	3.33197	1.18931	1.2809	2.32488	1.49203	2.0982	0.576714	1.83304	1.18506	2.62314	0.748997	1.10194	1.78176	2.54158	2.16332
GO:MF	GO:0043169	cation binding	0.257787	8	414140	NM_001001473.2,XM_040704526.1,XM_040704527.1,XM_040704528.1,XM_040704529.1,XR_005861788.1,XR_005861789.1,XR_005861790.1,XR_005861791.1,XR_005861792.1,XR_005861793.1,XR_005861794.1,XR_005861795.1,XR_005861796.1,XR_005861797.1,XR_005861798.1,XR_005861799.1,XR_005861800.1,XR_005861801.1,XR_005861802.1,XR_005861803.1	AMY2A	-150.12	6.97168	2.62118e-08	0.000399939	1.95053	11.6844	1.21175	3.33197	1.18931	1.2809	2.32488	1.49203	2.0982	0.576714	1.83304	1.18506	2.62314	0.748997	1.10194	1.78176	2.54158	2.16332
GO:MF	GO:0043167	ion binding	0.309643	12	414140	NM_001001473.2,XM_040704526.1,XM_040704527.1,XM_040704528.1,XM_040704529.1,XR_005861788.1,XR_005861789.1,XR_005861790.1,XR_005861791.1,XR_005861792.1,XR_005861793.1,XR_005861794.1,XR_005861795.1,XR_005861796.1,XR_005861797.1,XR_005861798.1,XR_005861799.1,XR_005861800.1,XR_005861801.1,XR_005861802.1,XR_005861803.1	AMY2A	-150.12	6.97168	2.62118e-08	0.000399939	1.95053	11.6844	1.21175	3.33197	1.18931	1.2809	2.32488	1.49203	2.0982	0.576714	1.83304	1.18506	2.62314	0.748997	1.10194	1.78176	2.54158	2.16332
GO:MF	GO:0003824	catalytic activity	0.63813	13	414140	NM_001001473.2,XM_040704526.1,XM_040704527.1,XM_040704528.1,XM_040704529.1,XR_005861788.1,XR_005861789.1,XR_005861790.1,XR_005861791.1,XR_005861792.1,XR_005861793.1,XR_005861794.1,XR_005861795.1,XR_005861796.1,XR_005861797.1,XR_005861798.1,XR_005861799.1,XR_005861800.1,XR_005861801.1,XR_005861802.1,XR_005861803.1	AMY2A	-150.12	6.97168	2.62118e-08	0.000399939	1.95053	11.6844	1.21175	3.33197	1.18931	1.2809	2.32488	1.49203	2.0982	0.576714	1.83304	1.18506	2.62314	0.748997	1.10194	1.78176	2.54158	2.16332
GO:MF	GO:0016787	hydrolase activity	0.728409	5	414140	NM_001001473.2,XM_040704526.1,XM_040704527.1,XM_040704528.1,XM_040704529.1,XR_005861788.1,XR_005861789.1,XR_005861790.1,XR_005861791.1,XR_005861792.1,XR_005861793.1,XR_005861794.1,XR_005861795.1,XR_005861796.1,XR_005861797.1,XR_005861798.1,XR_005861799.1,XR_005861800.1,XR_005861801.1,XR_005861802.1,XR_005861803.1	AMY2A	-150.12	6.97168	2.62118e-08	0.000399939	1.95053	11.6844	1.21175	3.33197	1.18931	1.2809	2.32488	1.49203	2.0982	0.576714	1.83304	1.18506	2.62314	0.748997	1.10194	1.78176	2.54158	2.16332
GO:BP	GO:0008152	metabolic process	0.78269	20	414140	NM_001001473.2,XM_040704526.1,XM_040704527.1,XM_040704528.1,XM_040704529.1,XR_005861788.1,XR_005861789.1,XR_005861790.1,XR_005861791.1,XR_005861792.1,XR_005861793.1,XR_005861794.1,XR_005861795.1,XR_005861796.1,XR_005861797.1,XR_005861798.1,XR_005861799.1,XR_005861800.1,XR_005861801.1,XR_005861802.1,XR_005861803.1	AMY2A	-150.12	6.97168	2.62118e-08	0.000399939	1.95053	11.6844	1.21175	3.33197	1.18931	1.2809	2.32488	1.49203	2.0982	0.576714	1.83304	1.18506	2.62314	0.748997	1.10194	1.78176	2.54158	2.16332
GO:BP	GO:0071704	organic substance metabolic process	0.970222	16	414140	NM_001001473.2,XM_040704526.1,XM_040704527.1,XM_040704528.1,XM_040704529.1,XR_005861788.1,XR_005861789.1,XR_005861790.1,XR_005861791.1,XR_005861792.1,XR_005861793.1,XR_005861794.1,XR_005861795.1,XR_005861796.1,XR_005861797.1,XR_005861798.1,XR_005861799.1,XR_005861800.1,XR_005861801.1,XR_005861802.1,XR_005861803.1	AMY2A	-150.12	6.97168	2.62118e-08	0.000399939	1.95053	11.6844	1.21175	3.33197	1.18931	1.2809	2.32488	1.49203	2.0982	0.576714	1.83304	1.18506	2.62314	0.748997	1.10194	1.78176	2.54158	2.16332
GO:BP	GO:0044238	primary metabolic process	0.982604	14	414140	NM_001001473.2,XM_040704526.1,XM_040704527.1,XM_040704528.1,XM_040704529.1,XR_005861788.1,XR_005861789.1,XR_005861790.1,XR_005861791.1,XR_005861792.1,XR_005861793.1,XR_005861794.1,XR_005861795.1,XR_005861796.1,XR_005861797.1,XR_005861798.1,XR_005861799.1,XR_005861800.1,XR_005861801.1,XR_005861802.1,XR_005861803.1	AMY2A	-150.12	6.97168	2.62118e-08	0.000399939	1.95053	11.6844	1.21175	3.33197	1.18931	1.2809	2.32488	1.49203	2.0982	0.576714	1.83304	1.18506	2.62314	0.748997	1.10194	1.78176	2.54158	2.16332
GO:BP	GO:0008150	biological_process	0.995846	33	414140	NM_001001473.2,XM_040704526.1,XM_040704527.1,XM_040704528.1,XM_040704529.1,XR_005861788.1,XR_005861789.1,XR_005861790.1,XR_005861791.1,XR_005861792.1,XR_005861793.1,XR_005861794.1,XR_005861795.1,XR_005861796.1,XR_005861797.1,XR_005861798.1,XR_005861799.1,XR_005861800.1,XR_005861801.1,XR_005861802.1,XR_005861803.1	AMY2A	-150.12	6.97168	2.62118e-08	0.000399939	1.95053	11.6844	1.21175	3.33197	1.18931	1.2809	2.32488	1.49203	2.0982	0.576714	1.83304	1.18506	2.62314	0.748997	1.10194	1.78176	2.54158	2.16332
GO:MF	GO:0003674	molecular_function	1	35	414140	NM_001001473.2,XM_040704526.1,XM_040704527.1,XM_040704528.1,XM_040704529.1,XR_005861788.1,XR_005861789.1,XR_005861790.1,XR_005861791.1,XR_005861792.1,XR_005861793.1,XR_005861794.1,XR_005861795.1,XR_005861796.1,XR_005861797.1,XR_005861798.1,XR_005861799.1,XR_005861800.1,XR_005861801.1,XR_005861802.1,XR_005861803.1	AMY2A	-150.12	6.97168	2.62118e-08	0.000399939	1.95053	11.6844	1.21175	3.33197	1.18931	1.2809	2.32488	1.49203	2.0982	0.576714	1.83304	1.18506	2.62314	0.748997	1.10194	1.78176	2.54158	2.16332
GO:BP	GO:0051179	localization	0.0133693	20	415576	XM_004943940.4,XM_015292198.3,XM_413944.7	FRMD5	-2.00726	1.47446	0.041571	1	3.24743	2.27671	2.27468	2.64807	1.0716	0.965889	1.67668	2.35777	1.02117	1.47232	1.1426	1.73943	1.23197	0.12532	1.97444	1.51738	0.91354	1.97229
GO:MF	GO:0005102	signaling receptor binding	0.0155596	8	415576	XM_004943940.4,XM_015292198.3,XM_413944.7	FRMD5	-2.00726	1.47446	0.041571	1	3.24743	2.27671	2.27468	2.64807	1.0716	0.965889	1.67668	2.35777	1.02117	1.47232	1.1426	1.73943	1.23197	0.12532	1.97444	1.51738	0.91354	1.97229
GO:MF	GO:0005488	binding	0.067912	32	415576	XM_004943940.4,XM_015292198.3,XM_413944.7	FRMD5	-2.00726	1.47446	0.041571	1	3.24743	2.27671	2.27468	2.64807	1.0716	0.965889	1.67668	2.35777	1.02117	1.47232	1.1426	1.73943	1.23197	0.12532	1.97444	1.51738	0.91354	1.97229
GO:BP	GO:0016477	cell migration	0.152891	6	415576	XM_004943940.4,XM_015292198.3,XM_413944.7	FRMD5	-2.00726	1.47446	0.041571	1	3.24743	2.27671	2.27468	2.64807	1.0716	0.965889	1.67668	2.35777	1.02117	1.47232	1.1426	1.73943	1.23197	0.12532	1.97444	1.51738	0.91354	1.97229
GO:MF	GO:0050839	cell adhesion molecule binding	0.161072	2	415576	XM_004943940.4,XM_015292198.3,XM_413944.7	FRMD5	-2.00726	1.47446	0.041571	1	3.24743	2.27671	2.27468	2.64807	1.0716	0.965889	1.67668	2.35777	1.02117	1.47232	1.1426	1.73943	1.23197	0.12532	1.97444	1.51738	0.91354	1.97229
GO:BP	GO:0051674	localization of cell	0.181265	6	415576	XM_004943940.4,XM_015292198.3,XM_413944.7	FRMD5	-2.00726	1.47446	0.041571	1	3.24743	2.27671	2.27468	2.64807	1.0716	0.965889	1.67668	2.35777	1.02117	1.47232	1.1426	1.73943	1.23197	0.12532	1.97444	1.51738	0.91354	1.97229
GO:BP	GO:0048870	cell motility	0.181265	6	415576	XM_004943940.4,XM_015292198.3,XM_413944.7	FRMD5	-2.00726	1.47446	0.041571	1	3.24743	2.27671	2.27468	2.64807	1.0716	0.965889	1.67668	2.35777	1.02117	1.47232	1.1426	1.73943	1.23197	0.12532	1.97444	1.51738	0.91354	1.97229
GO:BP	GO:0006928	movement of cell or subcellular component	0.188154	7	415576	XM_004943940.4,XM_015292198.3,XM_413944.7	FRMD5	-2.00726	1.47446	0.041571	1	3.24743	2.27671	2.27468	2.64807	1.0716	0.965889	1.67668	2.35777	1.02117	1.47232	1.1426	1.73943	1.23197	0.12532	1.97444	1.51738	0.91354	1.97229
GO:BP	GO:0040011	locomotion	0.227635	6	415576	XM_004943940.4,XM_015292198.3,XM_413944.7	FRMD5	-2.00726	1.47446	0.041571	1	3.24743	2.27671	2.27468	2.64807	1.0716	0.965889	1.67668	2.35777	1.02117	1.47232	1.1426	1.73943	1.23197	0.12532	1.97444	1.51738	0.91354	1.97229
GO:BP	GO:0045785	positive regulation of cell adhesion	0.314579	2	415576	XM_004943940.4,XM_015292198.3,XM_413944.7	FRMD5	-2.00726	1.47446	0.041571	1	3.24743	2.27671	2.27468	2.64807	1.0716	0.965889	1.67668	2.35777	1.02117	1.47232	1.1426	1.73943	1.23197	0.12532	1.97444	1.51738	0.91354	1.97229
GO:MF	GO:0005178	integrin binding	0.323453	1	415576	XM_004943940.4,XM_015292198.3,XM_413944.7	FRMD5	-2.00726	1.47446	0.041571	1	3.24743	2.27671	2.27468	2.64807	1.0716	0.965889	1.67668	2.35777	1.02117	1.47232	1.1426	1.73943	1.23197	0.12532	1.97444	1.51738	0.91354	1.97229
GO:MF	GO:0008092	cytoskeletal protein binding	0.405073	3	415576	XM_004943940.4,XM_015292198.3,XM_413944.7	FRMD5	-2.00726	1.47446	0.041571	1	3.24743	2.27671	2.27468	2.64807	1.0716	0.965889	1.67668	2.35777	1.02117	1.47232	1.1426	1.73943	1.23197	0.12532	1.97444	1.51738	0.91354	1.97229
GO:BP	GO:0030155	regulation of cell adhesion	0.465542	2	415576	XM_004943940.4,XM_015292198.3,XM_413944.7	FRMD5	-2.00726	1.47446	0.041571	1	3.24743	2.27671	2.27468	2.64807	1.0716	0.965889	1.67668	2.35777	1.02117	1.47232	1.1426	1.73943	1.23197	0.12532	1.97444	1.51738	0.91354	1.97229
GO:BP	GO:0048523	negative regulation of cellular process	0.46634	9	415576	XM_004943940.4,XM_015292198.3,XM_413944.7	FRMD5	-2.00726	1.47446	0.041571	1	3.24743	2.27671	2.27468	2.64807	1.0716	0.965889	1.67668	2.35777	1.02117	1.47232	1.1426	1.73943	1.23197	0.12532	1.97444	1.51738	0.91354	1.97229
GO:BP	GO:0048518	positive regulation of biological process	0.52575	11	415576	XM_004943940.4,XM_015292198.3,XM_413944.7	FRMD5	-2.00726	1.47446	0.041571	1	3.24743	2.27671	2.27468	2.64807	1.0716	0.965889	1.67668	2.35777	1.02117	1.47232	1.1426	1.73943	1.23197	0.12532	1.97444	1.51738	0.91354	1.97229
GO:BP	GO:2000146	negative regulation of cell motility	0.52575	1	415576	XM_004943940.4,XM_015292198.3,XM_413944.7	FRMD5	-2.00726	1.47446	0.041571	1	3.24743	2.27671	2.27468	2.64807	1.0716	0.965889	1.67668	2.35777	1.02117	1.47232	1.1426	1.73943	1.23197	0.12532	1.97444	1.51738	0.91354	1.97229
GO:BP	GO:0051271	negative regulation of cellular component movement	0.535325	1	415576	XM_004943940.4,XM_015292198.3,XM_413944.7	FRMD5	-2.00726	1.47446	0.041571	1	3.24743	2.27671	2.27468	2.64807	1.0716	0.965889	1.67668	2.35777	1.02117	1.47232	1.1426	1.73943	1.23197	0.12532	1.97444	1.51738	0.91354	1.97229
GO:BP	GO:0040013	negative regulation of locomotion	0.542951	1	415576	XM_004943940.4,XM_015292198.3,XM_413944.7	FRMD5	-2.00726	1.47446	0.041571	1	3.24743	2.27671	2.27468	2.64807	1.0716	0.965889	1.67668	2.35777	1.02117	1.47232	1.1426	1.73943	1.23197	0.12532	1.97444	1.51738	0.91354	1.97229
GO:BP	GO:0048522	positive regulation of cellular process	0.546835	10	415576	XM_004943940.4,XM_015292198.3,XM_413944.7	FRMD5	-2.00726	1.47446	0.041571	1	3.24743	2.27671	2.27468	2.64807	1.0716	0.965889	1.67668	2.35777	1.02117	1.47232	1.1426	1.73943	1.23197	0.12532	1.97444	1.51738	0.91354	1.97229
GO:MF	GO:0005515	protein binding	0.557814	18	415576	XM_004943940.4,XM_015292198.3,XM_413944.7	FRMD5	-2.00726	1.47446	0.041571	1	3.24743	2.27671	2.27468	2.64807	1.0716	0.965889	1.67668	2.35777	1.02117	1.47232	1.1426	1.73943	1.23197	0.12532	1.97444	1.51738	0.91354	1.97229
GO:CC	GO:0005912	adherens junction	0.609892	1	415576	XM_004943940.4,XM_015292198.3,XM_413944.7	FRMD5	-2.00726	1.47446	0.041571	1	3.24743	2.27671	2.27468	2.64807	1.0716	0.965889	1.67668	2.35777	1.02117	1.47232	1.1426	1.73943	1.23197	0.12532	1.97444	1.51738	0.91354	1.97229
GO:CC	GO:0070161	anchoring junction	0.609892	2	415576	XM_004943940.4,XM_015292198.3,XM_413944.7	FRMD5	-2.00726	1.47446	0.041571	1	3.24743	2.27671	2.27468	2.64807	1.0716	0.965889	1.67668	2.35777	1.02117	1.47232	1.1426	1.73943	1.23197	0.12532	1.97444	1.51738	0.91354	1.97229
GO:CC	GO:0005911	cell-cell junction	0.609892	2	415576	XM_004943940.4,XM_015292198.3,XM_413944.7	FRMD5	-2.00726	1.47446	0.041571	1	3.24743	2.27671	2.27468	2.64807	1.0716	0.965889	1.67668	2.35777	1.02117	1.47232	1.1426	1.73943	1.23197	0.12532	1.97444	1.51738	0.91354	1.97229
GO:CC	GO:0030054	cell junction	0.609892	4	415576	XM_004943940.4,XM_015292198.3,XM_413944.7	FRMD5	-2.00726	1.47446	0.041571	1	3.24743	2.27671	2.27468	2.64807	1.0716	0.965889	1.67668	2.35777	1.02117	1.47232	1.1426	1.73943	1.23197	0.12532	1.97444	1.51738	0.91354	1.97229
GO:BP	GO:0048519	negative regulation of biological process	0.617551	9	415576	XM_004943940.4,XM_015292198.3,XM_413944.7	FRMD5	-2.00726	1.47446	0.041571	1	3.24743	2.27671	2.27468	2.64807	1.0716	0.965889	1.67668	2.35777	1.02117	1.47232	1.1426	1.73943	1.23197	0.12532	1.97444	1.51738	0.91354	1.97229
GO:BP	GO:0007155	cell adhesion	0.744777	2	415576	XM_004943940.4,XM_015292198.3,XM_413944.7	FRMD5	-2.00726	1.47446	0.041571	1	3.24743	2.27671	2.27468	2.64807	1.0716	0.965889	1.67668	2.35777	1.02117	1.47232	1.1426	1.73943	1.23197	0.12532	1.97444	1.51738	0.91354	1.97229
GO:MF	GO:0019901	protein kinase binding	0.766996	1	415576	XM_004943940.4,XM_015292198.3,XM_413944.7	FRMD5	-2.00726	1.47446	0.041571	1	3.24743	2.27671	2.27468	2.64807	1.0716	0.965889	1.67668	2.35777	1.02117	1.47232	1.1426	1.73943	1.23197	0.12532	1.97444	1.51738	0.91354	1.97229
GO:BP	GO:0009987	cellular process	0.788956	30	415576	XM_004943940.4,XM_015292198.3,XM_413944.7	FRMD5	-2.00726	1.47446	0.041571	1	3.24743	2.27671	2.27468	2.64807	1.0716	0.965889	1.67668	2.35777	1.02117	1.47232	1.1426	1.73943	1.23197	0.12532	1.97444	1.51738	0.91354	1.97229
GO:MF	GO:0019900	kinase binding	0.803436	1	415576	XM_004943940.4,XM_015292198.3,XM_413944.7	FRMD5	-2.00726	1.47446	0.041571	1	3.24743	2.27671	2.27468	2.64807	1.0716	0.965889	1.67668	2.35777	1.02117	1.47232	1.1426	1.73943	1.23197	0.12532	1.97444	1.51738	0.91354	1.97229
GO:BP	GO:0030334	regulation of cell migration	0.842061	1	415576	XM_004943940.4,XM_015292198.3,XM_413944.7	FRMD5	-2.00726	1.47446	0.041571	1	3.24743	2.27671	2.27468	2.64807	1.0716	0.965889	1.67668	2.35777	1.02117	1.47232	1.1426	1.73943	1.23197	0.12532	1.97444	1.51738	0.91354	1.97229
GO:BP	GO:0032879	regulation of localization	0.851098	3	415576	XM_004943940.4,XM_015292198.3,XM_413944.7	FRMD5	-2.00726	1.47446	0.041571	1	3.24743	2.27671	2.27468	2.64807	1.0716	0.965889	1.67668	2.35777	1.02117	1.47232	1.1426	1.73943	1.23197	0.12532	1.97444	1.51738	0.91354	1.97229
GO:BP	GO:2000145	regulation of cell motility	0.851098	1	415576	XM_004943940.4,XM_015292198.3,XM_413944.7	FRMD5	-2.00726	1.47446	0.041571	1	3.24743	2.27671	2.27468	2.64807	1.0716	0.965889	1.67668	2.35777	1.02117	1.47232	1.1426	1.73943	1.23197	0.12532	1.97444	1.51738	0.91354	1.97229
GO:BP	GO:0040012	regulation of locomotion	0.8578	1	415576	XM_004943940.4,XM_015292198.3,XM_413944.7	FRMD5	-2.00726	1.47446	0.041571	1	3.24743	2.27671	2.27468	2.64807	1.0716	0.965889	1.67668	2.35777	1.02117	1.47232	1.1426	1.73943	1.23197	0.12532	1.97444	1.51738	0.91354	1.97229
GO:BP	GO:0051270	regulation of cellular component movement	0.862575	1	415576	XM_004943940.4,XM_015292198.3,XM_413944.7	FRMD5	-2.00726	1.47446	0.041571	1	3.24743	2.27671	2.27468	2.64807	1.0716	0.965889	1.67668	2.35777	1.02117	1.47232	1.1426	1.73943	1.23197	0.12532	1.97444	1.51738	0.91354	1.97229
GO:MF	GO:0044877	protein-containing complex binding	0.904385	1	415576	XM_004943940.4,XM_015292198.3,XM_413944.7	FRMD5	-2.00726	1.47446	0.041571	1	3.24743	2.27671	2.27468	2.64807	1.0716	0.965889	1.67668	2.35777	1.02117	1.47232	1.1426	1.73943	1.23197	0.12532	1.97444	1.51738	0.91354	1.97229
GO:BP	GO:0065007	biological regulation	0.942712	17	415576	XM_004943940.4,XM_015292198.3,XM_413944.7	FRMD5	-2.00726	1.47446	0.041571	1	3.24743	2.27671	2.27468	2.64807	1.0716	0.965889	1.67668	2.35777	1.02117	1.47232	1.1426	1.73943	1.23197	0.12532	1.97444	1.51738	0.91354	1.97229
GO:CC	GO:0110165	cellular anatomical entity	0.971506	29	415576	XM_004943940.4,XM_015292198.3,XM_413944.7	FRMD5	-2.00726	1.47446	0.041571	1	3.24743	2.27671	2.27468	2.64807	1.0716	0.965889	1.67668	2.35777	1.02117	1.47232	1.1426	1.73943	1.23197	0.12532	1.97444	1.51738	0.91354	1.97229
GO:CC	GO:0043228	non-membrane-bounded organelle	0.971506	7	415576	XM_004943940.4,XM_015292198.3,XM_413944.7	FRMD5	-2.00726	1.47446	0.041571	1	3.24743	2.27671	2.27468	2.64807	1.0716	0.965889	1.67668	2.35777	1.02117	1.47232	1.1426	1.73943	1.23197	0.12532	1.97444	1.51738	0.91354	1.97229
GO:CC	GO:0043232	intracellular non-membrane-bounded organelle	0.971506	7	415576	XM_004943940.4,XM_015292198.3,XM_413944.7	FRMD5	-2.00726	1.47446	0.041571	1	3.24743	2.27671	2.27468	2.64807	1.0716	0.965889	1.67668	2.35777	1.02117	1.47232	1.1426	1.73943	1.23197	0.12532	1.97444	1.51738	0.91354	1.97229
GO:CC	GO:0005856	cytoskeleton	0.971506	3	415576	XM_004943940.4,XM_015292198.3,XM_413944.7	FRMD5	-2.00726	1.47446	0.041571	1	3.24743	2.27671	2.27468	2.64807	1.0716	0.965889	1.67668	2.35777	1.02117	1.47232	1.1426	1.73943	1.23197	0.12532	1.97444	1.51738	0.91354	1.97229
GO:BP	GO:0050794	regulation of cellular process	0.9844	13	415576	XM_004943940.4,XM_015292198.3,XM_413944.7	FRMD5	-2.00726	1.47446	0.041571	1	3.24743	2.27671	2.27468	2.64807	1.0716	0.965889	1.67668	2.35777	1.02117	1.47232	1.1426	1.73943	1.23197	0.12532	1.97444	1.51738	0.91354	1.97229
GO:BP	GO:0050789	regulation of biological process	0.985675	14	415576	XM_004943940.4,XM_015292198.3,XM_413944.7	FRMD5	-2.00726	1.47446	0.041571	1	3.24743	2.27671	2.27468	2.64807	1.0716	0.965889	1.67668	2.35777	1.02117	1.47232	1.1426	1.73943	1.23197	0.12532	1.97444	1.51738	0.91354	1.97229
GO:BP	GO:0008150	biological_process	0.995846	33	415576	XM_004943940.4,XM_015292198.3,XM_413944.7	FRMD5	-2.00726	1.47446	0.041571	1	3.24743	2.27671	2.27468	2.64807	1.0716	0.965889	1.67668	2.35777	1.02117	1.47232	1.1426	1.73943	1.23197	0.12532	1.97444	1.51738	0.91354	1.97229
GO:MF	GO:0019899	enzyme binding	0.999075	1	415576	XM_004943940.4,XM_015292198.3,XM_413944.7	FRMD5	-2.00726	1.47446	0.041571	1	3.24743	2.27671	2.27468	2.64807	1.0716	0.965889	1.67668	2.35777	1.02117	1.47232	1.1426	1.73943	1.23197	0.12532	1.97444	1.51738	0.91354	1.97229
GO:CC	GO:0005575	cellular_component	1	29	415576	XM_004943940.4,XM_015292198.3,XM_413944.7	FRMD5	-2.00726	1.47446	0.041571	1	3.24743	2.27671	2.27468	2.64807	1.0716	0.965889	1.67668	2.35777	1.02117	1.47232	1.1426	1.73943	1.23197	0.12532	1.97444	1.51738	0.91354	1.97229
GO:CC	GO:0005622	intracellular anatomical structure	1	19	415576	XM_004943940.4,XM_015292198.3,XM_413944.7	FRMD5	-2.00726	1.47446	0.041571	1	3.24743	2.27671	2.27468	2.64807	1.0716	0.965889	1.67668	2.35777	1.02117	1.47232	1.1426	1.73943	1.23197	0.12532	1.97444	1.51738	0.91354	1.97229
GO:MF	GO:0003674	molecular_function	1	35	415576	XM_004943940.4,XM_015292198.3,XM_413944.7	FRMD5	-2.00726	1.47446	0.041571	1	3.24743	2.27671	2.27468	2.64807	1.0716	0.965889	1.67668	2.35777	1.02117	1.47232	1.1426	1.73943	1.23197	0.12532	1.97444	1.51738	0.91354	1.97229
GO:CC	GO:0043226	organelle	1	14	415576	XM_004943940.4,XM_015292198.3,XM_413944.7	FRMD5	-2.00726	1.47446	0.041571	1	3.24743	2.27671	2.27468	2.64807	1.0716	0.965889	1.67668	2.35777	1.02117	1.47232	1.1426	1.73943	1.23197	0.12532	1.97444	1.51738	0.91354	1.97229
GO:CC	GO:0043229	intracellular organelle	1	14	415576	XM_004943940.4,XM_015292198.3,XM_413944.7	FRMD5	-2.00726	1.47446	0.041571	1	3.24743	2.27671	2.27468	2.64807	1.0716	0.965889	1.67668	2.35777	1.02117	1.47232	1.1426	1.73943	1.23197	0.12532	1.97444	1.51738	0.91354	1.97229
GO:MF	GO:0005488	binding	0.067912	32	416546	XM_414847.7	NOXO1	4.41395	4.66241	4.68948e-06	0.0119254	2.91087	4.39142	2.82525	3.94747	3.45229	2.56231	4.19349	3.12436	2.07635	6.98	2.10411	4.71514	6.65433	2.68818	5.37794	4.34853	4.57738	5.83419
GO:MF	GO:0005515	protein binding	0.557814	18	416546	XM_414847.7	NOXO1	4.41395	4.66241	4.68948e-06	0.0119254	2.91087	4.39142	2.82525	3.94747	3.45229	2.56231	4.19349	3.12436	2.07635	6.98	2.10411	4.71514	6.65433	2.68818	5.37794	4.34853	4.57738	5.83419
GO:MF	GO:0035091	phosphatidylinositol binding	0.567047	1	416546	XM_414847.7	NOXO1	4.41395	4.66241	4.68948e-06	0.0119254	2.91087	4.39142	2.82525	3.94747	3.45229	2.56231	4.19349	3.12436	2.07635	6.98	2.10411	4.71514	6.65433	2.68818	5.37794	4.34853	4.57738	5.83419
GO:MF	GO:0005543	phospholipid binding	0.711818	1	416546	XM_414847.7	NOXO1	4.41395	4.66241	4.68948e-06	0.0119254	2.91087	4.39142	2.82525	3.94747	3.45229	2.56231	4.19349	3.12436	2.07635	6.98	2.10411	4.71514	6.65433	2.68818	5.37794	4.34853	4.57738	5.83419
GO:MF	GO:0008289	lipid binding	0.811196	1	416546	XM_414847.7	NOXO1	4.41395	4.66241	4.68948e-06	0.0119254	2.91087	4.39142	2.82525	3.94747	3.45229	2.56231	4.19349	3.12436	2.07635	6.98	2.10411	4.71514	6.65433	2.68818	5.37794	4.34853	4.57738	5.83419
GO:MF	GO:0003674	molecular_function	1	35	416546	XM_414847.7	NOXO1	4.41395	4.66241	4.68948e-06	0.0119254	2.91087	4.39142	2.82525	3.94747	3.45229	2.56231	4.19349	3.12436	2.07635	6.98	2.10411	4.71514	6.65433	2.68818	5.37794	4.34853	4.57738	5.83419
GO:CC	GO:0005833	hemoglobin complex	8.81407e-08	4	416651	NM_001004375.2	HBAD	-8.56573	3.46324	8.89718e-06	0.0169691	7.22395	2.06893	2.59584	2.12186	2.54935	3.35788	5.35748	2.85821	1.87595	1.42909	1.12322	2.84001	2.10887	1.56126	1.99302	1.69388	1.48159	2.51286
GO:MF	GO:0020037	heme binding	1.12557e-06	7	416651	NM_001004375.2	HBAD	-8.56573	3.46324	8.89718e-06	0.0169691	7.22395	2.06893	2.59584	2.12186	2.54935	3.35788	5.35748	2.85821	1.87595	1.42909	1.12322	2.84001	2.10887	1.56126	1.99302	1.69388	1.48159	2.51286
GO:MF	GO:0046906	tetrapyrrole binding	1.12557e-06	7	416651	NM_001004375.2	HBAD	-8.56573	3.46324	8.89718e-06	0.0169691	7.22395	2.06893	2.59584	2.12186	2.54935	3.35788	5.35748	2.85821	1.87595	1.42909	1.12322	2.84001	2.10887	1.56126	1.99302	1.69388	1.48159	2.51286
GO:MF	GO:0019825	oxygen binding	1.98922e-06	4	416651	NM_001004375.2	HBAD	-8.56573	3.46324	8.89718e-06	0.0169691	7.22395	2.06893	2.59584	2.12186	2.54935	3.35788	5.35748	2.85821	1.87595	1.42909	1.12322	2.84001	2.10887	1.56126	1.99302	1.69388	1.48159	2.51286
GO:MF	GO:0031720	haptoglobin binding	5.7032e-06	3	416651	NM_001004375.2	HBAD	-8.56573	3.46324	8.89718e-06	0.0169691	7.22395	2.06893	2.59584	2.12186	2.54935	3.35788	5.35748	2.85821	1.87595	1.42909	1.12322	2.84001	2.10887	1.56126	1.99302	1.69388	1.48159	2.51286
GO:CC	GO:0031838	haptoglobin-hemoglobin complex	5.8667e-06	3	416651	NM_001004375.2	HBAD	-8.56573	3.46324	8.89718e-06	0.0169691	7.22395	2.06893	2.59584	2.12186	2.54935	3.35788	5.35748	2.85821	1.87595	1.42909	1.12322	2.84001	2.10887	1.56126	1.99302	1.69388	1.48159	2.51286
GO:BP	GO:0015671	oxygen transport	1.17841e-05	4	416651	NM_001004375.2	HBAD	-8.56573	3.46324	8.89718e-06	0.0169691	7.22395	2.06893	2.59584	2.12186	2.54935	3.35788	5.35748	2.85821	1.87595	1.42909	1.12322	2.84001	2.10887	1.56126	1.99302	1.69388	1.48159	2.51286
GO:MF	GO:0005344	oxygen carrier activity	1.7045e-05	3	416651	NM_001004375.2	HBAD	-8.56573	3.46324	8.89718e-06	0.0169691	7.22395	2.06893	2.59584	2.12186	2.54935	3.35788	5.35748	2.85821	1.87595	1.42909	1.12322	2.84001	2.10887	1.56126	1.99302	1.69388	1.48159	2.51286
GO:BP	GO:0015669	gas transport	1.77744e-05	4	416651	NM_001004375.2	HBAD	-8.56573	3.46324	8.89718e-06	0.0169691	7.22395	2.06893	2.59584	2.12186	2.54935	3.35788	5.35748	2.85821	1.87595	1.42909	1.12322	2.84001	2.10887	1.56126	1.99302	1.69388	1.48159	2.51286
GO:MF	GO:0004601	peroxidase activity	0.00091523	3	416651	NM_001004375.2	HBAD	-8.56573	3.46324	8.89718e-06	0.0169691	7.22395	2.06893	2.59584	2.12186	2.54935	3.35788	5.35748	2.85821	1.87595	1.42909	1.12322	2.84001	2.10887	1.56126	1.99302	1.69388	1.48159	2.51286
GO:BP	GO:0042744	hydrogen peroxide catabolic process	0.00107113	3	416651	NM_001004375.2	HBAD	-8.56573	3.46324	8.89718e-06	0.0169691	7.22395	2.06893	2.59584	2.12186	2.54935	3.35788	5.35748	2.85821	1.87595	1.42909	1.12322	2.84001	2.10887	1.56126	1.99302	1.69388	1.48159	2.51286
GO:MF	GO:0016684	oxidoreductase activity, acting on peroxide as acceptor	0.00109355	3	416651	NM_001004375.2	HBAD	-8.56573	3.46324	8.89718e-06	0.0169691	7.22395	2.06893	2.59584	2.12186	2.54935	3.35788	5.35748	2.85821	1.87595	1.42909	1.12322	2.84001	2.10887	1.56126	1.99302	1.69388	1.48159	2.51286
GO:BP	GO:0042743	hydrogen peroxide metabolic process	0.00179528	3	416651	NM_001004375.2	HBAD	-8.56573	3.46324	8.89718e-06	0.0169691	7.22395	2.06893	2.59584	2.12186	2.54935	3.35788	5.35748	2.85821	1.87595	1.42909	1.12322	2.84001	2.10887	1.56126	1.99302	1.69388	1.48159	2.51286
GO:MF	GO:0016209	antioxidant activity	0.00343838	3	416651	NM_001004375.2	HBAD	-8.56573	3.46324	8.89718e-06	0.0169691	7.22395	2.06893	2.59584	2.12186	2.54935	3.35788	5.35748	2.85821	1.87595	1.42909	1.12322	2.84001	2.10887	1.56126	1.99302	1.69388	1.48159	2.51286
GO:MF	GO:0140104	molecular carrier activity	0.00408411	3	416651	NM_001004375.2	HBAD	-8.56573	3.46324	8.89718e-06	0.0169691	7.22395	2.06893	2.59584	2.12186	2.54935	3.35788	5.35748	2.85821	1.87595	1.42909	1.12322	2.84001	2.10887	1.56126	1.99302	1.69388	1.48159	2.51286
GO:BP	GO:0098869	cellular oxidant detoxification	0.00491754	3	416651	NM_001004375.2	HBAD	-8.56573	3.46324	8.89718e-06	0.0169691	7.22395	2.06893	2.59584	2.12186	2.54935	3.35788	5.35748	2.85821	1.87595	1.42909	1.12322	2.84001	2.10887	1.56126	1.99302	1.69388	1.48159	2.51286
GO:BP	GO:1990748	cellular detoxification	0.00768963	3	416651	NM_001004375.2	HBAD	-8.56573	3.46324	8.89718e-06	0.0169691	7.22395	2.06893	2.59584	2.12186	2.54935	3.35788	5.35748	2.85821	1.87595	1.42909	1.12322	2.84001	2.10887	1.56126	1.99302	1.69388	1.48159	2.51286
GO:BP	GO:0097237	cellular response to toxic substance	0.00809152	3	416651	NM_001004375.2	HBAD	-8.56573	3.46324	8.89718e-06	0.0169691	7.22395	2.06893	2.59584	2.12186	2.54935	3.35788	5.35748	2.85821	1.87595	1.42909	1.12322	2.84001	2.10887	1.56126	1.99302	1.69388	1.48159	2.51286
GO:BP	GO:0098754	detoxification	0.00836753	3	416651	NM_001004375.2	HBAD	-8.56573	3.46324	8.89718e-06	0.0169691	7.22395	2.06893	2.59584	2.12186	2.54935	3.35788	5.35748	2.85821	1.87595	1.42909	1.12322	2.84001	2.10887	1.56126	1.99302	1.69388	1.48159	2.51286
GO:MF	GO:0043177	organic acid binding	0.008766	3	416651	NM_001004375.2	HBAD	-8.56573	3.46324	8.89718e-06	0.0169691	7.22395	2.06893	2.59584	2.12186	2.54935	3.35788	5.35748	2.85821	1.87595	1.42909	1.12322	2.84001	2.10887	1.56126	1.99302	1.69388	1.48159	2.51286
GO:BP	GO:0051179	localization	0.0133693	20	416651	NM_001004375.2	HBAD	-8.56573	3.46324	8.89718e-06	0.0169691	7.22395	2.06893	2.59584	2.12186	2.54935	3.35788	5.35748	2.85821	1.87595	1.42909	1.12322	2.84001	2.10887	1.56126	1.99302	1.69388	1.48159	2.51286
GO:BP	GO:0009636	response to toxic substance	0.0215324	3	416651	NM_001004375.2	HBAD	-8.56573	3.46324	8.89718e-06	0.0169691	7.22395	2.06893	2.59584	2.12186	2.54935	3.35788	5.35748	2.85821	1.87595	1.42909	1.12322	2.84001	2.10887	1.56126	1.99302	1.69388	1.48159	2.51286
GO:MF	GO:0005506	iron ion binding	0.0243805	3	416651	NM_001004375.2	HBAD	-8.56573	3.46324	8.89718e-06	0.0169691	7.22395	2.06893	2.59584	2.12186	2.54935	3.35788	5.35748	2.85821	1.87595	1.42909	1.12322	2.84001	2.10887	1.56126	1.99302	1.69388	1.48159	2.51286
GO:MF	GO:0016491	oxidoreductase activity	0.025486	6	416651	NM_001004375.2	HBAD	-8.56573	3.46324	8.89718e-06	0.0169691	7.22395	2.06893	2.59584	2.12186	2.54935	3.35788	5.35748	2.85821	1.87595	1.42909	1.12322	2.84001	2.10887	1.56126	1.99302	1.69388	1.48159	2.51286
GO:BP	GO:0072593	reactive oxygen species metabolic process	0.0632185	3	416651	NM_001004375.2	HBAD	-8.56573	3.46324	8.89718e-06	0.0169691	7.22395	2.06893	2.59584	2.12186	2.54935	3.35788	5.35748	2.85821	1.87595	1.42909	1.12322	2.84001	2.10887	1.56126	1.99302	1.69388	1.48159	2.51286
GO:MF	GO:0005488	binding	0.067912	32	416651	NM_001004375.2	HBAD	-8.56573	3.46324	8.89718e-06	0.0169691	7.22395	2.06893	2.59584	2.12186	2.54935	3.35788	5.35748	2.85821	1.87595	1.42909	1.12322	2.84001	2.10887	1.56126	1.99302	1.69388	1.48159	2.51286
GO:BP	GO:0042221	response to chemical	0.0712705	12	416651	NM_001004375.2	HBAD	-8.56573	3.46324	8.89718e-06	0.0169691	7.22395	2.06893	2.59584	2.12186	2.54935	3.35788	5.35748	2.85821	1.87595	1.42909	1.12322	2.84001	2.10887	1.56126	1.99302	1.69388	1.48159	2.51286
GO:BP	GO:0070887	cellular response to chemical stimulus	0.0812064	10	416651	NM_001004375.2	HBAD	-8.56573	3.46324	8.89718e-06	0.0169691	7.22395	2.06893	2.59584	2.12186	2.54935	3.35788	5.35748	2.85821	1.87595	1.42909	1.12322	2.84001	2.10887	1.56126	1.99302	1.69388	1.48159	2.51286
GO:BP	GO:0006810	transport	0.149338	13	416651	NM_001004375.2	HBAD	-8.56573	3.46324	8.89718e-06	0.0169691	7.22395	2.06893	2.59584	2.12186	2.54935	3.35788	5.35748	2.85821	1.87595	1.42909	1.12322	2.84001	2.10887	1.56126	1.99302	1.69388	1.48159	2.51286
GO:MF	GO:0046914	transition metal ion binding	0.168644	5	416651	NM_001004375.2	HBAD	-8.56573	3.46324	8.89718e-06	0.0169691	7.22395	2.06893	2.59584	2.12186	2.54935	3.35788	5.35748	2.85821	1.87595	1.42909	1.12322	2.84001	2.10887	1.56126	1.99302	1.69388	1.48159	2.51286
GO:BP	GO:0051234	establishment of localization	0.170332	13	416651	NM_001004375.2	HBAD	-8.56573	3.46324	8.89718e-06	0.0169691	7.22395	2.06893	2.59584	2.12186	2.54935	3.35788	5.35748	2.85821	1.87595	1.42909	1.12322	2.84001	2.10887	1.56126	1.99302	1.69388	1.48159	2.51286
GO:MF	GO:1901363	heterocyclic compound binding	0.197412	15	416651	NM_001004375.2	HBAD	-8.56573	3.46324	8.89718e-06	0.0169691	7.22395	2.06893	2.59584	2.12186	2.54935	3.35788	5.35748	2.85821	1.87595	1.42909	1.12322	2.84001	2.10887	1.56126	1.99302	1.69388	1.48159	2.51286
GO:MF	GO:0097159	organic cyclic compound binding	0.209934	15	416651	NM_001004375.2	HBAD	-8.56573	3.46324	8.89718e-06	0.0169691	7.22395	2.06893	2.59584	2.12186	2.54935	3.35788	5.35748	2.85821	1.87595	1.42909	1.12322	2.84001	2.10887	1.56126	1.99302	1.69388	1.48159	2.51286
GO:MF	GO:0036094	small molecule binding	0.228095	8	416651	NM_001004375.2	HBAD	-8.56573	3.46324	8.89718e-06	0.0169691	7.22395	2.06893	2.59584	2.12186	2.54935	3.35788	5.35748	2.85821	1.87595	1.42909	1.12322	2.84001	2.10887	1.56126	1.99302	1.69388	1.48159	2.51286
GO:MF	GO:0043169	cation binding	0.257787	8	416651	NM_001004375.2	HBAD	-8.56573	3.46324	8.89718e-06	0.0169691	7.22395	2.06893	2.59584	2.12186	2.54935	3.35788	5.35748	2.85821	1.87595	1.42909	1.12322	2.84001	2.10887	1.56126	1.99302	1.69388	1.48159	2.51286
GO:MF	GO:0043167	ion binding	0.309643	12	416651	NM_001004375.2	HBAD	-8.56573	3.46324	8.89718e-06	0.0169691	7.22395	2.06893	2.59584	2.12186	2.54935	3.35788	5.35748	2.85821	1.87595	1.42909	1.12322	2.84001	2.10887	1.56126	1.99302	1.69388	1.48159	2.51286
GO:MF	GO:0046872	metal ion binding	0.346984	7	416651	NM_001004375.2	HBAD	-8.56573	3.46324	8.89718e-06	0.0169691	7.22395	2.06893	2.59584	2.12186	2.54935	3.35788	5.35748	2.85821	1.87595	1.42909	1.12322	2.84001	2.10887	1.56126	1.99302	1.69388	1.48159	2.51286
GO:BP	GO:0009056	catabolic process	0.351511	6	416651	NM_001004375.2	HBAD	-8.56573	3.46324	8.89718e-06	0.0169691	7.22395	2.06893	2.59584	2.12186	2.54935	3.35788	5.35748	2.85821	1.87595	1.42909	1.12322	2.84001	2.10887	1.56126	1.99302	1.69388	1.48159	2.51286
GO:BP	GO:0044248	cellular catabolic process	0.402595	5	416651	NM_001004375.2	HBAD	-8.56573	3.46324	8.89718e-06	0.0169691	7.22395	2.06893	2.59584	2.12186	2.54935	3.35788	5.35748	2.85821	1.87595	1.42909	1.12322	2.84001	2.10887	1.56126	1.99302	1.69388	1.48159	2.51286
GO:BP	GO:0050896	response to stimulus	0.52133	15	416651	NM_001004375.2	HBAD	-8.56573	3.46324	8.89718e-06	0.0169691	7.22395	2.06893	2.59584	2.12186	2.54935	3.35788	5.35748	2.85821	1.87595	1.42909	1.12322	2.84001	2.10887	1.56126	1.99302	1.69388	1.48159	2.51286
GO:MF	GO:0005515	protein binding	0.557814	18	416651	NM_001004375.2	HBAD	-8.56573	3.46324	8.89718e-06	0.0169691	7.22395	2.06893	2.59584	2.12186	2.54935	3.35788	5.35748	2.85821	1.87595	1.42909	1.12322	2.84001	2.10887	1.56126	1.99302	1.69388	1.48159	2.51286
GO:MF	GO:0003824	catalytic activity	0.63813	13	416651	NM_001004375.2	HBAD	-8.56573	3.46324	8.89718e-06	0.0169691	7.22395	2.06893	2.59584	2.12186	2.54935	3.35788	5.35748	2.85821	1.87595	1.42909	1.12322	2.84001	2.10887	1.56126	1.99302	1.69388	1.48159	2.51286
GO:BP	GO:0051716	cellular response to stimulus	0.759089	11	416651	NM_001004375.2	HBAD	-8.56573	3.46324	8.89718e-06	0.0169691	7.22395	2.06893	2.59584	2.12186	2.54935	3.35788	5.35748	2.85821	1.87595	1.42909	1.12322	2.84001	2.10887	1.56126	1.99302	1.69388	1.48159	2.51286
GO:CC	GO:0005829	cytosol	0.781008	6	416651	NM_001004375.2	HBAD	-8.56573	3.46324	8.89718e-06	0.0169691	7.22395	2.06893	2.59584	2.12186	2.54935	3.35788	5.35748	2.85821	1.87595	1.42909	1.12322	2.84001	2.10887	1.56126	1.99302	1.69388	1.48159	2.51286
GO:BP	GO:0008152	metabolic process	0.78269	20	416651	NM_001004375.2	HBAD	-8.56573	3.46324	8.89718e-06	0.0169691	7.22395	2.06893	2.59584	2.12186	2.54935	3.35788	5.35748	2.85821	1.87595	1.42909	1.12322	2.84001	2.10887	1.56126	1.99302	1.69388	1.48159	2.51286
GO:BP	GO:0009987	cellular process	0.788956	30	416651	NM_001004375.2	HBAD	-8.56573	3.46324	8.89718e-06	0.0169691	7.22395	2.06893	2.59584	2.12186	2.54935	3.35788	5.35748	2.85821	1.87595	1.42909	1.12322	2.84001	2.10887	1.56126	1.99302	1.69388	1.48159	2.51286
GO:CC	GO:0005737	cytoplasm	0.927605	15	416651	NM_001004375.2	HBAD	-8.56573	3.46324	8.89718e-06	0.0169691	7.22395	2.06893	2.59584	2.12186	2.54935	3.35788	5.35748	2.85821	1.87595	1.42909	1.12322	2.84001	2.10887	1.56126	1.99302	1.69388	1.48159	2.51286
GO:BP	GO:0044237	cellular metabolic process	0.948979	15	416651	NM_001004375.2	HBAD	-8.56573	3.46324	8.89718e-06	0.0169691	7.22395	2.06893	2.59584	2.12186	2.54935	3.35788	5.35748	2.85821	1.87595	1.42909	1.12322	2.84001	2.10887	1.56126	1.99302	1.69388	1.48159	2.51286
GO:CC	GO:0110165	cellular anatomical entity	0.971506	29	416651	NM_001004375.2	HBAD	-8.56573	3.46324	8.89718e-06	0.0169691	7.22395	2.06893	2.59584	2.12186	2.54935	3.35788	5.35748	2.85821	1.87595	1.42909	1.12322	2.84001	2.10887	1.56126	1.99302	1.69388	1.48159	2.51286
GO:BP	GO:0008150	biological_process	0.995846	33	416651	NM_001004375.2	HBAD	-8.56573	3.46324	8.89718e-06	0.0169691	7.22395	2.06893	2.59584	2.12186	2.54935	3.35788	5.35748	2.85821	1.87595	1.42909	1.12322	2.84001	2.10887	1.56126	1.99302	1.69388	1.48159	2.51286
GO:CC	GO:0005575	cellular_component	1	29	416651	NM_001004375.2	HBAD	-8.56573	3.46324	8.89718e-06	0.0169691	7.22395	2.06893	2.59584	2.12186	2.54935	3.35788	5.35748	2.85821	1.87595	1.42909	1.12322	2.84001	2.10887	1.56126	1.99302	1.69388	1.48159	2.51286
GO:CC	GO:0005622	intracellular anatomical structure	1	19	416651	NM_001004375.2	HBAD	-8.56573	3.46324	8.89718e-06	0.0169691	7.22395	2.06893	2.59584	2.12186	2.54935	3.35788	5.35748	2.85821	1.87595	1.42909	1.12322	2.84001	2.10887	1.56126	1.99302	1.69388	1.48159	2.51286
GO:MF	GO:0003674	molecular_function	1	35	416651	NM_001004375.2	HBAD	-8.56573	3.46324	8.89718e-06	0.0169691	7.22395	2.06893	2.59584	2.12186	2.54935	3.35788	5.35748	2.85821	1.87595	1.42909	1.12322	2.84001	2.10887	1.56126	1.99302	1.69388	1.48159	2.51286
GO:CC	GO:0032991	protein-containing complex	1	6	416651	NM_001004375.2	HBAD	-8.56573	3.46324	8.89718e-06	0.0169691	7.22395	2.06893	2.59584	2.12186	2.54935	3.35788	5.35748	2.85821	1.87595	1.42909	1.12322	2.84001	2.10887	1.56126	1.99302	1.69388	1.48159	2.51286
GO:CC	GO:0005833	hemoglobin complex	8.81407e-08	4	416652	NM_001004376.3	HBA1	-5.67517	5.29208	1.16085e-05	0.0196802	8.7951	4.30313	4.54352	4.15321	4.9932	5.13082	6.96583	5.02402	3.92187	3.03221	3.25887	4.80034	4.27036	3.48663	4.04347	3.64558	3.35622	4.5374
GO:MF	GO:0020037	heme binding	1.12557e-06	7	416652	NM_001004376.3	HBA1	-5.67517	5.29208	1.16085e-05	0.0196802	8.7951	4.30313	4.54352	4.15321	4.9932	5.13082	6.96583	5.02402	3.92187	3.03221	3.25887	4.80034	4.27036	3.48663	4.04347	3.64558	3.35622	4.5374
GO:MF	GO:0046906	tetrapyrrole binding	1.12557e-06	7	416652	NM_001004376.3	HBA1	-5.67517	5.29208	1.16085e-05	0.0196802	8.7951	4.30313	4.54352	4.15321	4.9932	5.13082	6.96583	5.02402	3.92187	3.03221	3.25887	4.80034	4.27036	3.48663	4.04347	3.64558	3.35622	4.5374
GO:MF	GO:0019825	oxygen binding	1.98922e-06	4	416652	NM_001004376.3	HBA1	-5.67517	5.29208	1.16085e-05	0.0196802	8.7951	4.30313	4.54352	4.15321	4.9932	5.13082	6.96583	5.02402	3.92187	3.03221	3.25887	4.80034	4.27036	3.48663	4.04347	3.64558	3.35622	4.5374
GO:MF	GO:0031720	haptoglobin binding	5.7032e-06	3	416652	NM_001004376.3	HBA1	-5.67517	5.29208	1.16085e-05	0.0196802	8.7951	4.30313	4.54352	4.15321	4.9932	5.13082	6.96583	5.02402	3.92187	3.03221	3.25887	4.80034	4.27036	3.48663	4.04347	3.64558	3.35622	4.5374
GO:CC	GO:0031838	haptoglobin-hemoglobin complex	5.8667e-06	3	416652	NM_001004376.3	HBA1	-5.67517	5.29208	1.16085e-05	0.0196802	8.7951	4.30313	4.54352	4.15321	4.9932	5.13082	6.96583	5.02402	3.92187	3.03221	3.25887	4.80034	4.27036	3.48663	4.04347	3.64558	3.35622	4.5374
GO:BP	GO:0015671	oxygen transport	1.17841e-05	4	416652	NM_001004376.3	HBA1	-5.67517	5.29208	1.16085e-05	0.0196802	8.7951	4.30313	4.54352	4.15321	4.9932	5.13082	6.96583	5.02402	3.92187	3.03221	3.25887	4.80034	4.27036	3.48663	4.04347	3.64558	3.35622	4.5374
GO:MF	GO:0005344	oxygen carrier activity	1.7045e-05	3	416652	NM_001004376.3	HBA1	-5.67517	5.29208	1.16085e-05	0.0196802	8.7951	4.30313	4.54352	4.15321	4.9932	5.13082	6.96583	5.02402	3.92187	3.03221	3.25887	4.80034	4.27036	3.48663	4.04347	3.64558	3.35622	4.5374
GO:BP	GO:0015669	gas transport	1.77744e-05	4	416652	NM_001004376.3	HBA1	-5.67517	5.29208	1.16085e-05	0.0196802	8.7951	4.30313	4.54352	4.15321	4.9932	5.13082	6.96583	5.02402	3.92187	3.03221	3.25887	4.80034	4.27036	3.48663	4.04347	3.64558	3.35622	4.5374
GO:CC	GO:0005576	extracellular region	0.000667118	11	416652	NM_001004376.3	HBA1	-5.67517	5.29208	1.16085e-05	0.0196802	8.7951	4.30313	4.54352	4.15321	4.9932	5.13082	6.96583	5.02402	3.92187	3.03221	3.25887	4.80034	4.27036	3.48663	4.04347	3.64558	3.35622	4.5374
GO:MF	GO:0004601	peroxidase activity	0.00091523	3	416652	NM_001004376.3	HBA1	-5.67517	5.29208	1.16085e-05	0.0196802	8.7951	4.30313	4.54352	4.15321	4.9932	5.13082	6.96583	5.02402	3.92187	3.03221	3.25887	4.80034	4.27036	3.48663	4.04347	3.64558	3.35622	4.5374
GO:BP	GO:0042744	hydrogen peroxide catabolic process	0.00107113	3	416652	NM_001004376.3	HBA1	-5.67517	5.29208	1.16085e-05	0.0196802	8.7951	4.30313	4.54352	4.15321	4.9932	5.13082	6.96583	5.02402	3.92187	3.03221	3.25887	4.80034	4.27036	3.48663	4.04347	3.64558	3.35622	4.5374
GO:MF	GO:0016684	oxidoreductase activity, acting on peroxide as acceptor	0.00109355	3	416652	NM_001004376.3	HBA1	-5.67517	5.29208	1.16085e-05	0.0196802	8.7951	4.30313	4.54352	4.15321	4.9932	5.13082	6.96583	5.02402	3.92187	3.03221	3.25887	4.80034	4.27036	3.48663	4.04347	3.64558	3.35622	4.5374
GO:BP	GO:0042743	hydrogen peroxide metabolic process	0.00179528	3	416652	NM_001004376.3	HBA1	-5.67517	5.29208	1.16085e-05	0.0196802	8.7951	4.30313	4.54352	4.15321	4.9932	5.13082	6.96583	5.02402	3.92187	3.03221	3.25887	4.80034	4.27036	3.48663	4.04347	3.64558	3.35622	4.5374
GO:MF	GO:0016209	antioxidant activity	0.00343838	3	416652	NM_001004376.3	HBA1	-5.67517	5.29208	1.16085e-05	0.0196802	8.7951	4.30313	4.54352	4.15321	4.9932	5.13082	6.96583	5.02402	3.92187	3.03221	3.25887	4.80034	4.27036	3.48663	4.04347	3.64558	3.35622	4.5374
GO:MF	GO:0140104	molecular carrier activity	0.00408411	3	416652	NM_001004376.3	HBA1	-5.67517	5.29208	1.16085e-05	0.0196802	8.7951	4.30313	4.54352	4.15321	4.9932	5.13082	6.96583	5.02402	3.92187	3.03221	3.25887	4.80034	4.27036	3.48663	4.04347	3.64558	3.35622	4.5374
GO:BP	GO:0098869	cellular oxidant detoxification	0.00491754	3	416652	NM_001004376.3	HBA1	-5.67517	5.29208	1.16085e-05	0.0196802	8.7951	4.30313	4.54352	4.15321	4.9932	5.13082	6.96583	5.02402	3.92187	3.03221	3.25887	4.80034	4.27036	3.48663	4.04347	3.64558	3.35622	4.5374
GO:BP	GO:1990748	cellular detoxification	0.00768963	3	416652	NM_001004376.3	HBA1	-5.67517	5.29208	1.16085e-05	0.0196802	8.7951	4.30313	4.54352	4.15321	4.9932	5.13082	6.96583	5.02402	3.92187	3.03221	3.25887	4.80034	4.27036	3.48663	4.04347	3.64558	3.35622	4.5374
GO:BP	GO:0097237	cellular response to toxic substance	0.00809152	3	416652	NM_001004376.3	HBA1	-5.67517	5.29208	1.16085e-05	0.0196802	8.7951	4.30313	4.54352	4.15321	4.9932	5.13082	6.96583	5.02402	3.92187	3.03221	3.25887	4.80034	4.27036	3.48663	4.04347	3.64558	3.35622	4.5374
GO:BP	GO:0098754	detoxification	0.00836753	3	416652	NM_001004376.3	HBA1	-5.67517	5.29208	1.16085e-05	0.0196802	8.7951	4.30313	4.54352	4.15321	4.9932	5.13082	6.96583	5.02402	3.92187	3.03221	3.25887	4.80034	4.27036	3.48663	4.04347	3.64558	3.35622	4.5374
GO:MF	GO:0043177	organic acid binding	0.008766	3	416652	NM_001004376.3	HBA1	-5.67517	5.29208	1.16085e-05	0.0196802	8.7951	4.30313	4.54352	4.15321	4.9932	5.13082	6.96583	5.02402	3.92187	3.03221	3.25887	4.80034	4.27036	3.48663	4.04347	3.64558	3.35622	4.5374
GO:BP	GO:0051179	localization	0.0133693	20	416652	NM_001004376.3	HBA1	-5.67517	5.29208	1.16085e-05	0.0196802	8.7951	4.30313	4.54352	4.15321	4.9932	5.13082	6.96583	5.02402	3.92187	3.03221	3.25887	4.80034	4.27036	3.48663	4.04347	3.64558	3.35622	4.5374
GO:BP	GO:0009636	response to toxic substance	0.0215324	3	416652	NM_001004376.3	HBA1	-5.67517	5.29208	1.16085e-05	0.0196802	8.7951	4.30313	4.54352	4.15321	4.9932	5.13082	6.96583	5.02402	3.92187	3.03221	3.25887	4.80034	4.27036	3.48663	4.04347	3.64558	3.35622	4.5374
GO:MF	GO:0005506	iron ion binding	0.0243805	3	416652	NM_001004376.3	HBA1	-5.67517	5.29208	1.16085e-05	0.0196802	8.7951	4.30313	4.54352	4.15321	4.9932	5.13082	6.96583	5.02402	3.92187	3.03221	3.25887	4.80034	4.27036	3.48663	4.04347	3.64558	3.35622	4.5374
GO:MF	GO:0016491	oxidoreductase activity	0.025486	6	416652	NM_001004376.3	HBA1	-5.67517	5.29208	1.16085e-05	0.0196802	8.7951	4.30313	4.54352	4.15321	4.9932	5.13082	6.96583	5.02402	3.92187	3.03221	3.25887	4.80034	4.27036	3.48663	4.04347	3.64558	3.35622	4.5374
GO:CC	GO:0005615	extracellular space	0.0361257	7	416652	NM_001004376.3	HBA1	-5.67517	5.29208	1.16085e-05	0.0196802	8.7951	4.30313	4.54352	4.15321	4.9932	5.13082	6.96583	5.02402	3.92187	3.03221	3.25887	4.80034	4.27036	3.48663	4.04347	3.64558	3.35622	4.5374
GO:BP	GO:0072593	reactive oxygen species metabolic process	0.0632185	3	416652	NM_001004376.3	HBA1	-5.67517	5.29208	1.16085e-05	0.0196802	8.7951	4.30313	4.54352	4.15321	4.9932	5.13082	6.96583	5.02402	3.92187	3.03221	3.25887	4.80034	4.27036	3.48663	4.04347	3.64558	3.35622	4.5374
GO:MF	GO:0005488	binding	0.067912	32	416652	NM_001004376.3	HBA1	-5.67517	5.29208	1.16085e-05	0.0196802	8.7951	4.30313	4.54352	4.15321	4.9932	5.13082	6.96583	5.02402	3.92187	3.03221	3.25887	4.80034	4.27036	3.48663	4.04347	3.64558	3.35622	4.5374
GO:BP	GO:0042221	response to chemical	0.0712705	12	416652	NM_001004376.3	HBA1	-5.67517	5.29208	1.16085e-05	0.0196802	8.7951	4.30313	4.54352	4.15321	4.9932	5.13082	6.96583	5.02402	3.92187	3.03221	3.25887	4.80034	4.27036	3.48663	4.04347	3.64558	3.35622	4.5374
GO:BP	GO:0070887	cellular response to chemical stimulus	0.0812064	10	416652	NM_001004376.3	HBA1	-5.67517	5.29208	1.16085e-05	0.0196802	8.7951	4.30313	4.54352	4.15321	4.9932	5.13082	6.96583	5.02402	3.92187	3.03221	3.25887	4.80034	4.27036	3.48663	4.04347	3.64558	3.35622	4.5374
GO:BP	GO:0006810	transport	0.149338	13	416652	NM_001004376.3	HBA1	-5.67517	5.29208	1.16085e-05	0.0196802	8.7951	4.30313	4.54352	4.15321	4.9932	5.13082	6.96583	5.02402	3.92187	3.03221	3.25887	4.80034	4.27036	3.48663	4.04347	3.64558	3.35622	4.5374
GO:MF	GO:0046914	transition metal ion binding	0.168644	5	416652	NM_001004376.3	HBA1	-5.67517	5.29208	1.16085e-05	0.0196802	8.7951	4.30313	4.54352	4.15321	4.9932	5.13082	6.96583	5.02402	3.92187	3.03221	3.25887	4.80034	4.27036	3.48663	4.04347	3.64558	3.35622	4.5374
GO:BP	GO:0051234	establishment of localization	0.170332	13	416652	NM_001004376.3	HBA1	-5.67517	5.29208	1.16085e-05	0.0196802	8.7951	4.30313	4.54352	4.15321	4.9932	5.13082	6.96583	5.02402	3.92187	3.03221	3.25887	4.80034	4.27036	3.48663	4.04347	3.64558	3.35622	4.5374
GO:MF	GO:1901363	heterocyclic compound binding	0.197412	15	416652	NM_001004376.3	HBA1	-5.67517	5.29208	1.16085e-05	0.0196802	8.7951	4.30313	4.54352	4.15321	4.9932	5.13082	6.96583	5.02402	3.92187	3.03221	3.25887	4.80034	4.27036	3.48663	4.04347	3.64558	3.35622	4.5374
GO:MF	GO:0097159	organic cyclic compound binding	0.209934	15	416652	NM_001004376.3	HBA1	-5.67517	5.29208	1.16085e-05	0.0196802	8.7951	4.30313	4.54352	4.15321	4.9932	5.13082	6.96583	5.02402	3.92187	3.03221	3.25887	4.80034	4.27036	3.48663	4.04347	3.64558	3.35622	4.5374
GO:MF	GO:0036094	small molecule binding	0.228095	8	416652	NM_001004376.3	HBA1	-5.67517	5.29208	1.16085e-05	0.0196802	8.7951	4.30313	4.54352	4.15321	4.9932	5.13082	6.96583	5.02402	3.92187	3.03221	3.25887	4.80034	4.27036	3.48663	4.04347	3.64558	3.35622	4.5374
GO:MF	GO:0043169	cation binding	0.257787	8	416652	NM_001004376.3	HBA1	-5.67517	5.29208	1.16085e-05	0.0196802	8.7951	4.30313	4.54352	4.15321	4.9932	5.13082	6.96583	5.02402	3.92187	3.03221	3.25887	4.80034	4.27036	3.48663	4.04347	3.64558	3.35622	4.5374
GO:MF	GO:0043167	ion binding	0.309643	12	416652	NM_001004376.3	HBA1	-5.67517	5.29208	1.16085e-05	0.0196802	8.7951	4.30313	4.54352	4.15321	4.9932	5.13082	6.96583	5.02402	3.92187	3.03221	3.25887	4.80034	4.27036	3.48663	4.04347	3.64558	3.35622	4.5374
GO:MF	GO:0046872	metal ion binding	0.346984	7	416652	NM_001004376.3	HBA1	-5.67517	5.29208	1.16085e-05	0.0196802	8.7951	4.30313	4.54352	4.15321	4.9932	5.13082	6.96583	5.02402	3.92187	3.03221	3.25887	4.80034	4.27036	3.48663	4.04347	3.64558	3.35622	4.5374
GO:BP	GO:0009056	catabolic process	0.351511	6	416652	NM_001004376.3	HBA1	-5.67517	5.29208	1.16085e-05	0.0196802	8.7951	4.30313	4.54352	4.15321	4.9932	5.13082	6.96583	5.02402	3.92187	3.03221	3.25887	4.80034	4.27036	3.48663	4.04347	3.64558	3.35622	4.5374
GO:BP	GO:0044248	cellular catabolic process	0.402595	5	416652	NM_001004376.3	HBA1	-5.67517	5.29208	1.16085e-05	0.0196802	8.7951	4.30313	4.54352	4.15321	4.9932	5.13082	6.96583	5.02402	3.92187	3.03221	3.25887	4.80034	4.27036	3.48663	4.04347	3.64558	3.35622	4.5374
GO:BP	GO:0050896	response to stimulus	0.52133	15	416652	NM_001004376.3	HBA1	-5.67517	5.29208	1.16085e-05	0.0196802	8.7951	4.30313	4.54352	4.15321	4.9932	5.13082	6.96583	5.02402	3.92187	3.03221	3.25887	4.80034	4.27036	3.48663	4.04347	3.64558	3.35622	4.5374
GO:MF	GO:0005515	protein binding	0.557814	18	416652	NM_001004376.3	HBA1	-5.67517	5.29208	1.16085e-05	0.0196802	8.7951	4.30313	4.54352	4.15321	4.9932	5.13082	6.96583	5.02402	3.92187	3.03221	3.25887	4.80034	4.27036	3.48663	4.04347	3.64558	3.35622	4.5374
GO:MF	GO:0003824	catalytic activity	0.63813	13	416652	NM_001004376.3	HBA1	-5.67517	5.29208	1.16085e-05	0.0196802	8.7951	4.30313	4.54352	4.15321	4.9932	5.13082	6.96583	5.02402	3.92187	3.03221	3.25887	4.80034	4.27036	3.48663	4.04347	3.64558	3.35622	4.5374
GO:BP	GO:0051716	cellular response to stimulus	0.759089	11	416652	NM_001004376.3	HBA1	-5.67517	5.29208	1.16085e-05	0.0196802	8.7951	4.30313	4.54352	4.15321	4.9932	5.13082	6.96583	5.02402	3.92187	3.03221	3.25887	4.80034	4.27036	3.48663	4.04347	3.64558	3.35622	4.5374
GO:CC	GO:0005829	cytosol	0.781008	6	416652	NM_001004376.3	HBA1	-5.67517	5.29208	1.16085e-05	0.0196802	8.7951	4.30313	4.54352	4.15321	4.9932	5.13082	6.96583	5.02402	3.92187	3.03221	3.25887	4.80034	4.27036	3.48663	4.04347	3.64558	3.35622	4.5374
GO:BP	GO:0008152	metabolic process	0.78269	20	416652	NM_001004376.3	HBA1	-5.67517	5.29208	1.16085e-05	0.0196802	8.7951	4.30313	4.54352	4.15321	4.9932	5.13082	6.96583	5.02402	3.92187	3.03221	3.25887	4.80034	4.27036	3.48663	4.04347	3.64558	3.35622	4.5374
GO:BP	GO:0009987	cellular process	0.788956	30	416652	NM_001004376.3	HBA1	-5.67517	5.29208	1.16085e-05	0.0196802	8.7951	4.30313	4.54352	4.15321	4.9932	5.13082	6.96583	5.02402	3.92187	3.03221	3.25887	4.80034	4.27036	3.48663	4.04347	3.64558	3.35622	4.5374
GO:CC	GO:0005737	cytoplasm	0.927605	15	416652	NM_001004376.3	HBA1	-5.67517	5.29208	1.16085e-05	0.0196802	8.7951	4.30313	4.54352	4.15321	4.9932	5.13082	6.96583	5.02402	3.92187	3.03221	3.25887	4.80034	4.27036	3.48663	4.04347	3.64558	3.35622	4.5374
GO:BP	GO:0044237	cellular metabolic process	0.948979	15	416652	NM_001004376.3	HBA1	-5.67517	5.29208	1.16085e-05	0.0196802	8.7951	4.30313	4.54352	4.15321	4.9932	5.13082	6.96583	5.02402	3.92187	3.03221	3.25887	4.80034	4.27036	3.48663	4.04347	3.64558	3.35622	4.5374
GO:CC	GO:0110165	cellular anatomical entity	0.971506	29	416652	NM_001004376.3	HBA1	-5.67517	5.29208	1.16085e-05	0.0196802	8.7951	4.30313	4.54352	4.15321	4.9932	5.13082	6.96583	5.02402	3.92187	3.03221	3.25887	4.80034	4.27036	3.48663	4.04347	3.64558	3.35622	4.5374
GO:BP	GO:0008150	biological_process	0.995846	33	416652	NM_001004376.3	HBA1	-5.67517	5.29208	1.16085e-05	0.0196802	8.7951	4.30313	4.54352	4.15321	4.9932	5.13082	6.96583	5.02402	3.92187	3.03221	3.25887	4.80034	4.27036	3.48663	4.04347	3.64558	3.35622	4.5374
GO:CC	GO:0005575	cellular_component	1	29	416652	NM_001004376.3	HBA1	-5.67517	5.29208	1.16085e-05	0.0196802	8.7951	4.30313	4.54352	4.15321	4.9932	5.13082	6.96583	5.02402	3.92187	3.03221	3.25887	4.80034	4.27036	3.48663	4.04347	3.64558	3.35622	4.5374
GO:CC	GO:0005622	intracellular anatomical structure	1	19	416652	NM_001004376.3	HBA1	-5.67517	5.29208	1.16085e-05	0.0196802	8.7951	4.30313	4.54352	4.15321	4.9932	5.13082	6.96583	5.02402	3.92187	3.03221	3.25887	4.80034	4.27036	3.48663	4.04347	3.64558	3.35622	4.5374
GO:MF	GO:0003674	molecular_function	1	35	416652	NM_001004376.3	HBA1	-5.67517	5.29208	1.16085e-05	0.0196802	8.7951	4.30313	4.54352	4.15321	4.9932	5.13082	6.96583	5.02402	3.92187	3.03221	3.25887	4.80034	4.27036	3.48663	4.04347	3.64558	3.35622	4.5374
GO:CC	GO:0032991	protein-containing complex	1	6	416652	NM_001004376.3	HBA1	-5.67517	5.29208	1.16085e-05	0.0196802	8.7951	4.30313	4.54352	4.15321	4.9932	5.13082	6.96583	5.02402	3.92187	3.03221	3.25887	4.80034	4.27036	3.48663	4.04347	3.64558	3.35622	4.5374
GO:MF	GO:0005488	binding	0.067912	32	416683	NM_001252256.1	CPA5	-26.2141	4.19235	2.9958e-07	0.00114275	1.62048	8.79781	1.02997	1.95368	0.943435	1.65941	2.08511	1.75508	1.83751	1.88868	1.28892	0.892878	1.97539	1.06281	0.938956	2.13315	1.16165	2.00419
GO:MF	GO:0046914	transition metal ion binding	0.168644	5	416683	NM_001252256.1	CPA5	-26.2141	4.19235	2.9958e-07	0.00114275	1.62048	8.79781	1.02997	1.95368	0.943435	1.65941	2.08511	1.75508	1.83751	1.88868	1.28892	0.892878	1.97539	1.06281	0.938956	2.13315	1.16165	2.00419
GO:MF	GO:0004181	metallocarboxypeptidase activity	0.175691	1	416683	NM_001252256.1	CPA5	-26.2141	4.19235	2.9958e-07	0.00114275	1.62048	8.79781	1.02997	1.95368	0.943435	1.65941	2.08511	1.75508	1.83751	1.88868	1.28892	0.892878	1.97539	1.06281	0.938956	2.13315	1.16165	2.00419
GO:MF	GO:0004180	carboxypeptidase activity	0.195091	1	416683	NM_001252256.1	CPA5	-26.2141	4.19235	2.9958e-07	0.00114275	1.62048	8.79781	1.02997	1.95368	0.943435	1.65941	2.08511	1.75508	1.83751	1.88868	1.28892	0.892878	1.97539	1.06281	0.938956	2.13315	1.16165	2.00419
GO:MF	GO:0043169	cation binding	0.257787	8	416683	NM_001252256.1	CPA5	-26.2141	4.19235	2.9958e-07	0.00114275	1.62048	8.79781	1.02997	1.95368	0.943435	1.65941	2.08511	1.75508	1.83751	1.88868	1.28892	0.892878	1.97539	1.06281	0.938956	2.13315	1.16165	2.00419
GO:MF	GO:0008235	metalloexopeptidase activity	0.269432	1	416683	NM_001252256.1	CPA5	-26.2141	4.19235	2.9958e-07	0.00114275	1.62048	8.79781	1.02997	1.95368	0.943435	1.65941	2.08511	1.75508	1.83751	1.88868	1.28892	0.892878	1.97539	1.06281	0.938956	2.13315	1.16165	2.00419
GO:MF	GO:0043167	ion binding	0.309643	12	416683	NM_001252256.1	CPA5	-26.2141	4.19235	2.9958e-07	0.00114275	1.62048	8.79781	1.02997	1.95368	0.943435	1.65941	2.08511	1.75508	1.83751	1.88868	1.28892	0.892878	1.97539	1.06281	0.938956	2.13315	1.16165	2.00419
GO:MF	GO:0008238	exopeptidase activity	0.327942	1	416683	NM_001252256.1	CPA5	-26.2141	4.19235	2.9958e-07	0.00114275	1.62048	8.79781	1.02997	1.95368	0.943435	1.65941	2.08511	1.75508	1.83751	1.88868	1.28892	0.892878	1.97539	1.06281	0.938956	2.13315	1.16165	2.00419
GO:MF	GO:0046872	metal ion binding	0.346984	7	416683	NM_001252256.1	CPA5	-26.2141	4.19235	2.9958e-07	0.00114275	1.62048	8.79781	1.02997	1.95368	0.943435	1.65941	2.08511	1.75508	1.83751	1.88868	1.28892	0.892878	1.97539	1.06281	0.938956	2.13315	1.16165	2.00419
GO:MF	GO:0008237	metallopeptidase activity	0.515388	1	416683	NM_001252256.1	CPA5	-26.2141	4.19235	2.9958e-07	0.00114275	1.62048	8.79781	1.02997	1.95368	0.943435	1.65941	2.08511	1.75508	1.83751	1.88868	1.28892	0.892878	1.97539	1.06281	0.938956	2.13315	1.16165	2.00419
GO:MF	GO:0003824	catalytic activity	0.63813	13	416683	NM_001252256.1	CPA5	-26.2141	4.19235	2.9958e-07	0.00114275	1.62048	8.79781	1.02997	1.95368	0.943435	1.65941	2.08511	1.75508	1.83751	1.88868	1.28892	0.892878	1.97539	1.06281	0.938956	2.13315	1.16165	2.00419
GO:MF	GO:0008270	zinc ion binding	0.640658	2	416683	NM_001252256.1	CPA5	-26.2141	4.19235	2.9958e-07	0.00114275	1.62048	8.79781	1.02997	1.95368	0.943435	1.65941	2.08511	1.75508	1.83751	1.88868	1.28892	0.892878	1.97539	1.06281	0.938956	2.13315	1.16165	2.00419
GO:BP	GO:0006508	proteolysis	0.71854	3	416683	NM_001252256.1	CPA5	-26.2141	4.19235	2.9958e-07	0.00114275	1.62048	8.79781	1.02997	1.95368	0.943435	1.65941	2.08511	1.75508	1.83751	1.88868	1.28892	0.892878	1.97539	1.06281	0.938956	2.13315	1.16165	2.00419
GO:MF	GO:0016787	hydrolase activity	0.728409	5	416683	NM_001252256.1	CPA5	-26.2141	4.19235	2.9958e-07	0.00114275	1.62048	8.79781	1.02997	1.95368	0.943435	1.65941	2.08511	1.75508	1.83751	1.88868	1.28892	0.892878	1.97539	1.06281	0.938956	2.13315	1.16165	2.00419
GO:BP	GO:0008152	metabolic process	0.78269	20	416683	NM_001252256.1	CPA5	-26.2141	4.19235	2.9958e-07	0.00114275	1.62048	8.79781	1.02997	1.95368	0.943435	1.65941	2.08511	1.75508	1.83751	1.88868	1.28892	0.892878	1.97539	1.06281	0.938956	2.13315	1.16165	2.00419
GO:MF	GO:0008233	peptidase activity	0.857364	1	416683	NM_001252256.1	CPA5	-26.2141	4.19235	2.9958e-07	0.00114275	1.62048	8.79781	1.02997	1.95368	0.943435	1.65941	2.08511	1.75508	1.83751	1.88868	1.28892	0.892878	1.97539	1.06281	0.938956	2.13315	1.16165	2.00419
GO:BP	GO:0071704	organic substance metabolic process	0.970222	16	416683	NM_001252256.1	CPA5	-26.2141	4.19235	2.9958e-07	0.00114275	1.62048	8.79781	1.02997	1.95368	0.943435	1.65941	2.08511	1.75508	1.83751	1.88868	1.28892	0.892878	1.97539	1.06281	0.938956	2.13315	1.16165	2.00419
GO:BP	GO:1901564	organonitrogen compound metabolic process	0.982604	7	416683	NM_001252256.1	CPA5	-26.2141	4.19235	2.9958e-07	0.00114275	1.62048	8.79781	1.02997	1.95368	0.943435	1.65941	2.08511	1.75508	1.83751	1.88868	1.28892	0.892878	1.97539	1.06281	0.938956	2.13315	1.16165	2.00419
GO:BP	GO:0044238	primary metabolic process	0.982604	14	416683	NM_001252256.1	CPA5	-26.2141	4.19235	2.9958e-07	0.00114275	1.62048	8.79781	1.02997	1.95368	0.943435	1.65941	2.08511	1.75508	1.83751	1.88868	1.28892	0.892878	1.97539	1.06281	0.938956	2.13315	1.16165	2.00419
GO:BP	GO:0019538	protein metabolic process	0.986645	5	416683	NM_001252256.1	CPA5	-26.2141	4.19235	2.9958e-07	0.00114275	1.62048	8.79781	1.02997	1.95368	0.943435	1.65941	2.08511	1.75508	1.83751	1.88868	1.28892	0.892878	1.97539	1.06281	0.938956	2.13315	1.16165	2.00419
GO:BP	GO:0006807	nitrogen compound metabolic process	0.995448	11	416683	NM_001252256.1	CPA5	-26.2141	4.19235	2.9958e-07	0.00114275	1.62048	8.79781	1.02997	1.95368	0.943435	1.65941	2.08511	1.75508	1.83751	1.88868	1.28892	0.892878	1.97539	1.06281	0.938956	2.13315	1.16165	2.00419
GO:BP	GO:0043170	macromolecule metabolic process	0.995448	11	416683	NM_001252256.1	CPA5	-26.2141	4.19235	2.9958e-07	0.00114275	1.62048	8.79781	1.02997	1.95368	0.943435	1.65941	2.08511	1.75508	1.83751	1.88868	1.28892	0.892878	1.97539	1.06281	0.938956	2.13315	1.16165	2.00419
GO:BP	GO:0008150	biological_process	0.995846	33	416683	NM_001252256.1	CPA5	-26.2141	4.19235	2.9958e-07	0.00114275	1.62048	8.79781	1.02997	1.95368	0.943435	1.65941	2.08511	1.75508	1.83751	1.88868	1.28892	0.892878	1.97539	1.06281	0.938956	2.13315	1.16165	2.00419
GO:MF	GO:0003674	molecular_function	1	35	416683	NM_001252256.1	CPA5	-26.2141	4.19235	2.9958e-07	0.00114275	1.62048	8.79781	1.02997	1.95368	0.943435	1.65941	2.08511	1.75508	1.83751	1.88868	1.28892	0.892878	1.97539	1.06281	0.938956	2.13315	1.16165	2.00419
GO:MF	GO:0140096	catalytic activity, acting on a protein	1	1	416683	NM_001252256.1	CPA5	-26.2141	4.19235	2.9958e-07	0.00114275	1.62048	8.79781	1.02997	1.95368	0.943435	1.65941	2.08511	1.75508	1.83751	1.88868	1.28892	0.892878	1.97539	1.06281	0.938956	2.13315	1.16165	2.00419
GO:MF	GO:0008009	chemokine activity	8.65806e-07	5	417535	XM_015296022.3	CCLI7	-2.17791	0.675568	0.0134184	0.869828	0.866571	0.87936	1.94551	0.621809	3.41653	0.589448	1.25995	1.52374	2.59725	0.796742	0.527943	0.91076	1.4947	1.37191	1.45016	0.420806	1.77558	0.862904
GO:MF	GO:0042379	chemokine receptor binding	1.98922e-06	5	417535	XM_015296022.3	CCLI7	-2.17791	0.675568	0.0134184	0.869828	0.866571	0.87936	1.94551	0.621809	3.41653	0.589448	1.25995	1.52374	2.59725	0.796742	0.527943	0.91076	1.4947	1.37191	1.45016	0.420806	1.77558	0.862904
GO:MF	GO:0005125	cytokine activity	0.000115491	5	417535	XM_015296022.3	CCLI7	-2.17791	0.675568	0.0134184	0.869828	0.866571	0.87936	1.94551	0.621809	3.41653	0.589448	1.25995	1.52374	2.59725	0.796742	0.527943	0.91076	1.4947	1.37191	1.45016	0.420806	1.77558	0.862904
GO:MF	GO:0005126	cytokine receptor binding	0.000623218	5	417535	XM_015296022.3	CCLI7	-2.17791	0.675568	0.0134184	0.869828	0.866571	0.87936	1.94551	0.621809	3.41653	0.589448	1.25995	1.52374	2.59725	0.796742	0.527943	0.91076	1.4947	1.37191	1.45016	0.420806	1.77558	0.862904
GO:MF	GO:0001664	G protein-coupled receptor binding	0.000656446	5	417535	XM_015296022.3	CCLI7	-2.17791	0.675568	0.0134184	0.869828	0.866571	0.87936	1.94551	0.621809	3.41653	0.589448	1.25995	1.52374	2.59725	0.796742	0.527943	0.91076	1.4947	1.37191	1.45016	0.420806	1.77558	0.862904
GO:CC	GO:0005576	extracellular region	0.000667118	11	417535	XM_015296022.3	CCLI7	-2.17791	0.675568	0.0134184	0.869828	0.866571	0.87936	1.94551	0.621809	3.41653	0.589448	1.25995	1.52374	2.59725	0.796742	0.527943	0.91076	1.4947	1.37191	1.45016	0.420806	1.77558	0.862904
GO:MF	GO:0031726	CCR1 chemokine receptor binding	0.000876357	2	417535	XM_015296022.3	CCLI7	-2.17791	0.675568	0.0134184	0.869828	0.866571	0.87936	1.94551	0.621809	3.41653	0.589448	1.25995	1.52374	2.59725	0.796742	0.527943	0.91076	1.4947	1.37191	1.45016	0.420806	1.77558	0.862904
GO:MF	GO:0031729	CCR4 chemokine receptor binding	0.000876357	2	417535	XM_015296022.3	CCLI7	-2.17791	0.675568	0.0134184	0.869828	0.866571	0.87936	1.94551	0.621809	3.41653	0.589448	1.25995	1.52374	2.59725	0.796742	0.527943	0.91076	1.4947	1.37191	1.45016	0.420806	1.77558	0.862904
GO:BP	GO:0030593	neutrophil chemotaxis	0.00107113	4	417535	XM_015296022.3	CCLI7	-2.17791	0.675568	0.0134184	0.869828	0.866571	0.87936	1.94551	0.621809	3.41653	0.589448	1.25995	1.52374	2.59725	0.796742	0.527943	0.91076	1.4947	1.37191	1.45016	0.420806	1.77558	0.862904
GO:MF	GO:0031730	CCR5 chemokine receptor binding	0.00109355	2	417535	XM_015296022.3	CCLI7	-2.17791	0.675568	0.0134184	0.869828	0.866571	0.87936	1.94551	0.621809	3.41653	0.589448	1.25995	1.52374	2.59725	0.796742	0.527943	0.91076	1.4947	1.37191	1.45016	0.420806	1.77558	0.862904
GO:BP	GO:0006954	inflammatory response	0.00138201	7	417535	XM_015296022.3	CCLI7	-2.17791	0.675568	0.0134184	0.869828	0.866571	0.87936	1.94551	0.621809	3.41653	0.589448	1.25995	1.52374	2.59725	0.796742	0.527943	0.91076	1.4947	1.37191	1.45016	0.420806	1.77558	0.862904
GO:BP	GO:0071621	granulocyte chemotaxis	0.00138201	4	417535	XM_015296022.3	CCLI7	-2.17791	0.675568	0.0134184	0.869828	0.866571	0.87936	1.94551	0.621809	3.41653	0.589448	1.25995	1.52374	2.59725	0.796742	0.527943	0.91076	1.4947	1.37191	1.45016	0.420806	1.77558	0.862904
GO:BP	GO:1990266	neutrophil migration	0.00149087	4	417535	XM_015296022.3	CCLI7	-2.17791	0.675568	0.0134184	0.869828	0.866571	0.87936	1.94551	0.621809	3.41653	0.589448	1.25995	1.52374	2.59725	0.796742	0.527943	0.91076	1.4947	1.37191	1.45016	0.420806	1.77558	0.862904
GO:BP	GO:0097530	granulocyte migration	0.00214829	4	417535	XM_015296022.3	CCLI7	-2.17791	0.675568	0.0134184	0.869828	0.866571	0.87936	1.94551	0.621809	3.41653	0.589448	1.25995	1.52374	2.59725	0.796742	0.527943	0.91076	1.4947	1.37191	1.45016	0.420806	1.77558	0.862904
GO:BP	GO:0048247	lymphocyte chemotaxis	0.00380597	3	417535	XM_015296022.3	CCLI7	-2.17791	0.675568	0.0134184	0.869828	0.866571	0.87936	1.94551	0.621809	3.41653	0.589448	1.25995	1.52374	2.59725	0.796742	0.527943	0.91076	1.4947	1.37191	1.45016	0.420806	1.77558	0.862904
GO:BP	GO:0002548	monocyte chemotaxis	0.00483672	3	417535	XM_015296022.3	CCLI7	-2.17791	0.675568	0.0134184	0.869828	0.866571	0.87936	1.94551	0.621809	3.41653	0.589448	1.25995	1.52374	2.59725	0.796742	0.527943	0.91076	1.4947	1.37191	1.45016	0.420806	1.77558	0.862904
GO:BP	GO:0050900	leukocyte migration	0.00651972	5	417535	XM_015296022.3	CCLI7	-2.17791	0.675568	0.0134184	0.869828	0.866571	0.87936	1.94551	0.621809	3.41653	0.589448	1.25995	1.52374	2.59725	0.796742	0.527943	0.91076	1.4947	1.37191	1.45016	0.420806	1.77558	0.862904
GO:MF	GO:0048018	receptor ligand activity	0.00653843	5	417535	XM_015296022.3	CCLI7	-2.17791	0.675568	0.0134184	0.869828	0.866571	0.87936	1.94551	0.621809	3.41653	0.589448	1.25995	1.52374	2.59725	0.796742	0.527943	0.91076	1.4947	1.37191	1.45016	0.420806	1.77558	0.862904
GO:BP	GO:0070098	chemokine-mediated signaling pathway	0.00673479	3	417535	XM_015296022.3	CCLI7	-2.17791	0.675568	0.0134184	0.869828	0.866571	0.87936	1.94551	0.621809	3.41653	0.589448	1.25995	1.52374	2.59725	0.796742	0.527943	0.91076	1.4947	1.37191	1.45016	0.420806	1.77558	0.862904
GO:MF	GO:0030546	signaling receptor activator activity	0.0068983	5	417535	XM_015296022.3	CCLI7	-2.17791	0.675568	0.0134184	0.869828	0.866571	0.87936	1.94551	0.621809	3.41653	0.589448	1.25995	1.52374	2.59725	0.796742	0.527943	0.91076	1.4947	1.37191	1.45016	0.420806	1.77558	0.862904
GO:BP	GO:0097529	myeloid leukocyte migration	0.0071487	4	417535	XM_015296022.3	CCLI7	-2.17791	0.675568	0.0134184	0.869828	0.866571	0.87936	1.94551	0.621809	3.41653	0.589448	1.25995	1.52374	2.59725	0.796742	0.527943	0.91076	1.4947	1.37191	1.45016	0.420806	1.77558	0.862904
GO:BP	GO:1990869	cellular response to chemokine	0.00799679	3	417535	XM_015296022.3	CCLI7	-2.17791	0.675568	0.0134184	0.869828	0.866571	0.87936	1.94551	0.621809	3.41653	0.589448	1.25995	1.52374	2.59725	0.796742	0.527943	0.91076	1.4947	1.37191	1.45016	0.420806	1.77558	0.862904
GO:BP	GO:1990868	response to chemokine	0.00799679	3	417535	XM_015296022.3	CCLI7	-2.17791	0.675568	0.0134184	0.869828	0.866571	0.87936	1.94551	0.621809	3.41653	0.589448	1.25995	1.52374	2.59725	0.796742	0.527943	0.91076	1.4947	1.37191	1.45016	0.420806	1.77558	0.862904
GO:BP	GO:0030595	leukocyte chemotaxis	0.00809152	4	417535	XM_015296022.3	CCLI7	-2.17791	0.675568	0.0134184	0.869828	0.866571	0.87936	1.94551	0.621809	3.41653	0.589448	1.25995	1.52374	2.59725	0.796742	0.527943	0.91076	1.4947	1.37191	1.45016	0.420806	1.77558	0.862904
GO:BP	GO:0071347	cellular response to interleukin-1	0.00816373	3	417535	XM_015296022.3	CCLI7	-2.17791	0.675568	0.0134184	0.869828	0.866571	0.87936	1.94551	0.621809	3.41653	0.589448	1.25995	1.52374	2.59725	0.796742	0.527943	0.91076	1.4947	1.37191	1.45016	0.420806	1.77558	0.862904
GO:MF	GO:0030545	signaling receptor regulator activity	0.00838604	5	417535	XM_015296022.3	CCLI7	-2.17791	0.675568	0.0134184	0.869828	0.866571	0.87936	1.94551	0.621809	3.41653	0.589448	1.25995	1.52374	2.59725	0.796742	0.527943	0.91076	1.4947	1.37191	1.45016	0.420806	1.77558	0.862904
GO:BP	GO:0072676	lymphocyte migration	0.00995752	3	417535	XM_015296022.3	CCLI7	-2.17791	0.675568	0.0134184	0.869828	0.866571	0.87936	1.94551	0.621809	3.41653	0.589448	1.25995	1.52374	2.59725	0.796742	0.527943	0.91076	1.4947	1.37191	1.45016	0.420806	1.77558	0.862904
GO:BP	GO:0070555	response to interleukin-1	0.0114408	3	417535	XM_015296022.3	CCLI7	-2.17791	0.675568	0.0134184	0.869828	0.866571	0.87936	1.94551	0.621809	3.41653	0.589448	1.25995	1.52374	2.59725	0.796742	0.527943	0.91076	1.4947	1.37191	1.45016	0.420806	1.77558	0.862904
GO:MF	GO:0048020	CCR chemokine receptor binding	0.011794	2	417535	XM_015296022.3	CCLI7	-2.17791	0.675568	0.0134184	0.869828	0.866571	0.87936	1.94551	0.621809	3.41653	0.589448	1.25995	1.52374	2.59725	0.796742	0.527943	0.91076	1.4947	1.37191	1.45016	0.420806	1.77558	0.862904
GO:BP	GO:0051179	localization	0.0133693	20	417535	XM_015296022.3	CCLI7	-2.17791	0.675568	0.0134184	0.869828	0.866571	0.87936	1.94551	0.621809	3.41653	0.589448	1.25995	1.52374	2.59725	0.796742	0.527943	0.91076	1.4947	1.37191	1.45016	0.420806	1.77558	0.862904
GO:BP	GO:0006952	defense response	0.0143	8	417535	XM_015296022.3	CCLI7	-2.17791	0.675568	0.0134184	0.869828	0.866571	0.87936	1.94551	0.621809	3.41653	0.589448	1.25995	1.52374	2.59725	0.796742	0.527943	0.91076	1.4947	1.37191	1.45016	0.420806	1.77558	0.862904
GO:MF	GO:0005102	signaling receptor binding	0.0155596	8	417535	XM_015296022.3	CCLI7	-2.17791	0.675568	0.0134184	0.869828	0.866571	0.87936	1.94551	0.621809	3.41653	0.589448	1.25995	1.52374	2.59725	0.796742	0.527943	0.91076	1.4947	1.37191	1.45016	0.420806	1.77558	0.862904
GO:BP	GO:0060326	cell chemotaxis	0.021298	4	417535	XM_015296022.3	CCLI7	-2.17791	0.675568	0.0134184	0.869828	0.866571	0.87936	1.94551	0.621809	3.41653	0.589448	1.25995	1.52374	2.59725	0.796742	0.527943	0.91076	1.4947	1.37191	1.45016	0.420806	1.77558	0.862904
GO:BP	GO:0071674	mononuclear cell migration	0.0308865	3	417535	XM_015296022.3	CCLI7	-2.17791	0.675568	0.0134184	0.869828	0.866571	0.87936	1.94551	0.621809	3.41653	0.589448	1.25995	1.52374	2.59725	0.796742	0.527943	0.91076	1.4947	1.37191	1.45016	0.420806	1.77558	0.862904
GO:BP	GO:0006935	chemotaxis	0.0335355	5	417535	XM_015296022.3	CCLI7	-2.17791	0.675568	0.0134184	0.869828	0.866571	0.87936	1.94551	0.621809	3.41653	0.589448	1.25995	1.52374	2.59725	0.796742	0.527943	0.91076	1.4947	1.37191	1.45016	0.420806	1.77558	0.862904
GO:BP	GO:0042330	taxis	0.0336037	5	417535	XM_015296022.3	CCLI7	-2.17791	0.675568	0.0134184	0.869828	0.866571	0.87936	1.94551	0.621809	3.41653	0.589448	1.25995	1.52374	2.59725	0.796742	0.527943	0.91076	1.4947	1.37191	1.45016	0.420806	1.77558	0.862904
GO:CC	GO:0005615	extracellular space	0.0361257	7	417535	XM_015296022.3	CCLI7	-2.17791	0.675568	0.0134184	0.869828	0.866571	0.87936	1.94551	0.621809	3.41653	0.589448	1.25995	1.52374	2.59725	0.796742	0.527943	0.91076	1.4947	1.37191	1.45016	0.420806	1.77558	0.862904
GO:BP	GO:0071356	cellular response to tumor necrosis factor	0.043981	3	417535	XM_015296022.3	CCLI7	-2.17791	0.675568	0.0134184	0.869828	0.866571	0.87936	1.94551	0.621809	3.41653	0.589448	1.25995	1.52374	2.59725	0.796742	0.527943	0.91076	1.4947	1.37191	1.45016	0.420806	1.77558	0.862904
GO:BP	GO:0034612	response to tumor necrosis factor	0.0464114	3	417535	XM_015296022.3	CCLI7	-2.17791	0.675568	0.0134184	0.869828	0.866571	0.87936	1.94551	0.621809	3.41653	0.589448	1.25995	1.52374	2.59725	0.796742	0.527943	0.91076	1.4947	1.37191	1.45016	0.420806	1.77558	0.862904
GO:BP	GO:0006955	immune response	0.0509081	7	417535	XM_015296022.3	CCLI7	-2.17791	0.675568	0.0134184	0.869828	0.866571	0.87936	1.94551	0.621809	3.41653	0.589448	1.25995	1.52374	2.59725	0.796742	0.527943	0.91076	1.4947	1.37191	1.45016	0.420806	1.77558	0.862904
GO:BP	GO:0070374	positive regulation of ERK1 and ERK2 cascade	0.0509081	3	417535	XM_015296022.3	CCLI7	-2.17791	0.675568	0.0134184	0.869828	0.866571	0.87936	1.94551	0.621809	3.41653	0.589448	1.25995	1.52374	2.59725	0.796742	0.527943	0.91076	1.4947	1.37191	1.45016	0.420806	1.77558	0.862904
GO:BP	GO:0071345	cellular response to cytokine stimulus	0.0576727	5	417535	XM_015296022.3	CCLI7	-2.17791	0.675568	0.0134184	0.869828	0.866571	0.87936	1.94551	0.621809	3.41653	0.589448	1.25995	1.52374	2.59725	0.796742	0.527943	0.91076	1.4947	1.37191	1.45016	0.420806	1.77558	0.862904
GO:MF	GO:0005488	binding	0.067912	32	417535	XM_015296022.3	CCLI7	-2.17791	0.675568	0.0134184	0.869828	0.866571	0.87936	1.94551	0.621809	3.41653	0.589448	1.25995	1.52374	2.59725	0.796742	0.527943	0.91076	1.4947	1.37191	1.45016	0.420806	1.77558	0.862904
GO:BP	GO:0042221	response to chemical	0.0712705	12	417535	XM_015296022.3	CCLI7	-2.17791	0.675568	0.0134184	0.869828	0.866571	0.87936	1.94551	0.621809	3.41653	0.589448	1.25995	1.52374	2.59725	0.796742	0.527943	0.91076	1.4947	1.37191	1.45016	0.420806	1.77558	0.862904
GO:BP	GO:0034097	response to cytokine	0.0722557	5	417535	XM_015296022.3	CCLI7	-2.17791	0.675568	0.0134184	0.869828	0.866571	0.87936	1.94551	0.621809	3.41653	0.589448	1.25995	1.52374	2.59725	0.796742	0.527943	0.91076	1.4947	1.37191	1.45016	0.420806	1.77558	0.862904
GO:BP	GO:0009605	response to external stimulus	0.072953	9	417535	XM_015296022.3	CCLI7	-2.17791	0.675568	0.0134184	0.869828	0.866571	0.87936	1.94551	0.621809	3.41653	0.589448	1.25995	1.52374	2.59725	0.796742	0.527943	0.91076	1.4947	1.37191	1.45016	0.420806	1.77558	0.862904
GO:BP	GO:0002376	immune system process	0.0749055	9	417535	XM_015296022.3	CCLI7	-2.17791	0.675568	0.0134184	0.869828	0.866571	0.87936	1.94551	0.621809	3.41653	0.589448	1.25995	1.52374	2.59725	0.796742	0.527943	0.91076	1.4947	1.37191	1.45016	0.420806	1.77558	0.862904
GO:BP	GO:0043410	positive regulation of MAPK cascade	0.0759422	4	417535	XM_015296022.3	CCLI7	-2.17791	0.675568	0.0134184	0.869828	0.866571	0.87936	1.94551	0.621809	3.41653	0.589448	1.25995	1.52374	2.59725	0.796742	0.527943	0.91076	1.4947	1.37191	1.45016	0.420806	1.77558	0.862904
GO:BP	GO:0070887	cellular response to chemical stimulus	0.0812064	10	417535	XM_015296022.3	CCLI7	-2.17791	0.675568	0.0134184	0.869828	0.866571	0.87936	1.94551	0.621809	3.41653	0.589448	1.25995	1.52374	2.59725	0.796742	0.527943	0.91076	1.4947	1.37191	1.45016	0.420806	1.77558	0.862904
GO:BP	GO:0071346	cellular response to interferon-gamma	0.0886839	2	417535	XM_015296022.3	CCLI7	-2.17791	0.675568	0.0134184	0.869828	0.866571	0.87936	1.94551	0.621809	3.41653	0.589448	1.25995	1.52374	2.59725	0.796742	0.527943	0.91076	1.4947	1.37191	1.45016	0.420806	1.77558	0.862904
GO:BP	GO:0070372	regulation of ERK1 and ERK2 cascade	0.0886839	3	417535	XM_015296022.3	CCLI7	-2.17791	0.675568	0.0134184	0.869828	0.866571	0.87936	1.94551	0.621809	3.41653	0.589448	1.25995	1.52374	2.59725	0.796742	0.527943	0.91076	1.4947	1.37191	1.45016	0.420806	1.77558	0.862904
GO:BP	GO:0034341	response to interferon-gamma	0.097351	2	417535	XM_015296022.3	CCLI7	-2.17791	0.675568	0.0134184	0.869828	0.866571	0.87936	1.94551	0.621809	3.41653	0.589448	1.25995	1.52374	2.59725	0.796742	0.527943	0.91076	1.4947	1.37191	1.45016	0.420806	1.77558	0.862904
GO:BP	GO:0070371	ERK1 and ERK2 cascade	0.106113	3	417535	XM_015296022.3	CCLI7	-2.17791	0.675568	0.0134184	0.869828	0.866571	0.87936	1.94551	0.621809	3.41653	0.589448	1.25995	1.52374	2.59725	0.796742	0.527943	0.91076	1.4947	1.37191	1.45016	0.420806	1.77558	0.862904
GO:BP	GO:0019221	cytokine-mediated signaling pathway	0.131291	3	417535	XM_015296022.3	CCLI7	-2.17791	0.675568	0.0134184	0.869828	0.866571	0.87936	1.94551	0.621809	3.41653	0.589448	1.25995	1.52374	2.59725	0.796742	0.527943	0.91076	1.4947	1.37191	1.45016	0.420806	1.77558	0.862904
GO:BP	GO:0043408	regulation of MAPK cascade	0.143601	4	417535	XM_015296022.3	CCLI7	-2.17791	0.675568	0.0134184	0.869828	0.866571	0.87936	1.94551	0.621809	3.41653	0.589448	1.25995	1.52374	2.59725	0.796742	0.527943	0.91076	1.4947	1.37191	1.45016	0.420806	1.77558	0.862904
GO:BP	GO:0016477	cell migration	0.152891	6	417535	XM_015296022.3	CCLI7	-2.17791	0.675568	0.0134184	0.869828	0.866571	0.87936	1.94551	0.621809	3.41653	0.589448	1.25995	1.52374	2.59725	0.796742	0.527943	0.91076	1.4947	1.37191	1.45016	0.420806	1.77558	0.862904
GO:BP	GO:0000165	MAPK cascade	0.170332	4	417535	XM_015296022.3	CCLI7	-2.17791	0.675568	0.0134184	0.869828	0.866571	0.87936	1.94551	0.621809	3.41653	0.589448	1.25995	1.52374	2.59725	0.796742	0.527943	0.91076	1.4947	1.37191	1.45016	0.420806	1.77558	0.862904
GO:BP	GO:0006950	response to stress	0.177208	10	417535	XM_015296022.3	CCLI7	-2.17791	0.675568	0.0134184	0.869828	0.866571	0.87936	1.94551	0.621809	3.41653	0.589448	1.25995	1.52374	2.59725	0.796742	0.527943	0.91076	1.4947	1.37191	1.45016	0.420806	1.77558	0.862904
GO:BP	GO:0051674	localization of cell	0.181265	6	417535	XM_015296022.3	CCLI7	-2.17791	0.675568	0.0134184	0.869828	0.866571	0.87936	1.94551	0.621809	3.41653	0.589448	1.25995	1.52374	2.59725	0.796742	0.527943	0.91076	1.4947	1.37191	1.45016	0.420806	1.77558	0.862904
GO:BP	GO:0048870	cell motility	0.181265	6	417535	XM_015296022.3	CCLI7	-2.17791	0.675568	0.0134184	0.869828	0.866571	0.87936	1.94551	0.621809	3.41653	0.589448	1.25995	1.52374	2.59725	0.796742	0.527943	0.91076	1.4947	1.37191	1.45016	0.420806	1.77558	0.862904
GO:BP	GO:0006928	movement of cell or subcellular component	0.188154	7	417535	XM_015296022.3	CCLI7	-2.17791	0.675568	0.0134184	0.869828	0.866571	0.87936	1.94551	0.621809	3.41653	0.589448	1.25995	1.52374	2.59725	0.796742	0.527943	0.91076	1.4947	1.37191	1.45016	0.420806	1.77558	0.862904
GO:BP	GO:0043547	positive regulation of GTPase activity	0.227635	2	417535	XM_015296022.3	CCLI7	-2.17791	0.675568	0.0134184	0.869828	0.866571	0.87936	1.94551	0.621809	3.41653	0.589448	1.25995	1.52374	2.59725	0.796742	0.527943	0.91076	1.4947	1.37191	1.45016	0.420806	1.77558	0.862904
GO:BP	GO:0040011	locomotion	0.227635	6	417535	XM_015296022.3	CCLI7	-2.17791	0.675568	0.0134184	0.869828	0.866571	0.87936	1.94551	0.621809	3.41653	0.589448	1.25995	1.52374	2.59725	0.796742	0.527943	0.91076	1.4947	1.37191	1.45016	0.420806	1.77558	0.862904
GO:BP	GO:1902533	positive regulation of intracellular signal transduction	0.227915	4	417535	XM_015296022.3	CCLI7	-2.17791	0.675568	0.0134184	0.869828	0.866571	0.87936	1.94551	0.621809	3.41653	0.589448	1.25995	1.52374	2.59725	0.796742	0.527943	0.91076	1.4947	1.37191	1.45016	0.420806	1.77558	0.862904
GO:BP	GO:0009615	response to virus	0.261309	2	417535	XM_015296022.3	CCLI7	-2.17791	0.675568	0.0134184	0.869828	0.866571	0.87936	1.94551	0.621809	3.41653	0.589448	1.25995	1.52374	2.59725	0.796742	0.527943	0.91076	1.4947	1.37191	1.45016	0.420806	1.77558	0.862904
GO:BP	GO:0051707	response to other organism	0.26505	4	417535	XM_015296022.3	CCLI7	-2.17791	0.675568	0.0134184	0.869828	0.866571	0.87936	1.94551	0.621809	3.41653	0.589448	1.25995	1.52374	2.59725	0.796742	0.527943	0.91076	1.4947	1.37191	1.45016	0.420806	1.77558	0.862904
GO:BP	GO:0043207	response to external biotic stimulus	0.26562	4	417535	XM_015296022.3	CCLI7	-2.17791	0.675568	0.0134184	0.869828	0.866571	0.87936	1.94551	0.621809	3.41653	0.589448	1.25995	1.52374	2.59725	0.796742	0.527943	0.91076	1.4947	1.37191	1.45016	0.420806	1.77558	0.862904
GO:BP	GO:0009607	response to biotic stimulus	0.280595	4	417535	XM_015296022.3	CCLI7	-2.17791	0.675568	0.0134184	0.869828	0.866571	0.87936	1.94551	0.621809	3.41653	0.589448	1.25995	1.52374	2.59725	0.796742	0.527943	0.91076	1.4947	1.37191	1.45016	0.420806	1.77558	0.862904
GO:BP	GO:0043087	regulation of GTPase activity	0.283358	2	417535	XM_015296022.3	CCLI7	-2.17791	0.675568	0.0134184	0.869828	0.866571	0.87936	1.94551	0.621809	3.41653	0.589448	1.25995	1.52374	2.59725	0.796742	0.527943	0.91076	1.4947	1.37191	1.45016	0.420806	1.77558	0.862904
GO:BP	GO:1902531	regulation of intracellular signal transduction	0.290142	5	417535	XM_015296022.3	CCLI7	-2.17791	0.675568	0.0134184	0.869828	0.866571	0.87936	1.94551	0.621809	3.41653	0.589448	1.25995	1.52374	2.59725	0.796742	0.527943	0.91076	1.4947	1.37191	1.45016	0.420806	1.77558	0.862904
GO:BP	GO:0071310	cellular response to organic substance	0.305371	6	417535	XM_015296022.3	CCLI7	-2.17791	0.675568	0.0134184	0.869828	0.866571	0.87936	1.94551	0.621809	3.41653	0.589448	1.25995	1.52374	2.59725	0.796742	0.527943	0.91076	1.4947	1.37191	1.45016	0.420806	1.77558	0.862904
GO:BP	GO:0098542	defense response to other organism	0.30601	3	417535	XM_015296022.3	CCLI7	-2.17791	0.675568	0.0134184	0.869828	0.866571	0.87936	1.94551	0.621809	3.41653	0.589448	1.25995	1.52374	2.59725	0.796742	0.527943	0.91076	1.4947	1.37191	1.45016	0.420806	1.77558	0.862904
GO:BP	GO:0044419	biological process involved in interspecies interaction between organisms	0.320837	4	417535	XM_015296022.3	CCLI7	-2.17791	0.675568	0.0134184	0.869828	0.866571	0.87936	1.94551	0.621809	3.41653	0.589448	1.25995	1.52374	2.59725	0.796742	0.527943	0.91076	1.4947	1.37191	1.45016	0.420806	1.77558	0.862904
GO:MF	GO:0098772	molecular function regulator activity	0.327942	5	417535	XM_015296022.3	CCLI7	-2.17791	0.675568	0.0134184	0.869828	0.866571	0.87936	1.94551	0.621809	3.41653	0.589448	1.25995	1.52374	2.59725	0.796742	0.527943	0.91076	1.4947	1.37191	1.45016	0.420806	1.77558	0.862904
GO:BP	GO:0051345	positive regulation of hydrolase activity	0.364213	2	417535	XM_015296022.3	CCLI7	-2.17791	0.675568	0.0134184	0.869828	0.866571	0.87936	1.94551	0.621809	3.41653	0.589448	1.25995	1.52374	2.59725	0.796742	0.527943	0.91076	1.4947	1.37191	1.45016	0.420806	1.77558	0.862904
GO:BP	GO:0009967	positive regulation of signal transduction	0.376163	4	417535	XM_015296022.3	CCLI7	-2.17791	0.675568	0.0134184	0.869828	0.866571	0.87936	1.94551	0.621809	3.41653	0.589448	1.25995	1.52374	2.59725	0.796742	0.527943	0.91076	1.4947	1.37191	1.45016	0.420806	1.77558	0.862904
GO:BP	GO:0045087	innate immune response	0.379062	2	417535	XM_015296022.3	CCLI7	-2.17791	0.675568	0.0134184	0.869828	0.866571	0.87936	1.94551	0.621809	3.41653	0.589448	1.25995	1.52374	2.59725	0.796742	0.527943	0.91076	1.4947	1.37191	1.45016	0.420806	1.77558	0.862904
GO:BP	GO:0010033	response to organic substance	0.381799	6	417535	XM_015296022.3	CCLI7	-2.17791	0.675568	0.0134184	0.869828	0.866571	0.87936	1.94551	0.621809	3.41653	0.589448	1.25995	1.52374	2.59725	0.796742	0.527943	0.91076	1.4947	1.37191	1.45016	0.420806	1.77558	0.862904
GO:BP	GO:0007166	cell surface receptor signaling pathway	0.414796	6	417535	XM_015296022.3	CCLI7	-2.17791	0.675568	0.0134184	0.869828	0.866571	0.87936	1.94551	0.621809	3.41653	0.589448	1.25995	1.52374	2.59725	0.796742	0.527943	0.91076	1.4947	1.37191	1.45016	0.420806	1.77558	0.862904
GO:BP	GO:0048584	positive regulation of response to stimulus	0.415312	5	417535	XM_015296022.3	CCLI7	-2.17791	0.675568	0.0134184	0.869828	0.866571	0.87936	1.94551	0.621809	3.41653	0.589448	1.25995	1.52374	2.59725	0.796742	0.527943	0.91076	1.4947	1.37191	1.45016	0.420806	1.77558	0.862904
GO:BP	GO:0048583	regulation of response to stimulus	0.416685	8	417535	XM_015296022.3	CCLI7	-2.17791	0.675568	0.0134184	0.869828	0.866571	0.87936	1.94551	0.621809	3.41653	0.589448	1.25995	1.52374	2.59725	0.796742	0.527943	0.91076	1.4947	1.37191	1.45016	0.420806	1.77558	0.862904
GO:BP	GO:0035556	intracellular signal transduction	0.42076	6	417535	XM_015296022.3	CCLI7	-2.17791	0.675568	0.0134184	0.869828	0.866571	0.87936	1.94551	0.621809	3.41653	0.589448	1.25995	1.52374	2.59725	0.796742	0.527943	0.91076	1.4947	1.37191	1.45016	0.420806	1.77558	0.862904
GO:BP	GO:0010647	positive regulation of cell communication	0.422525	4	417535	XM_015296022.3	CCLI7	-2.17791	0.675568	0.0134184	0.869828	0.866571	0.87936	1.94551	0.621809	3.41653	0.589448	1.25995	1.52374	2.59725	0.796742	0.527943	0.91076	1.4947	1.37191	1.45016	0.420806	1.77558	0.862904
GO:BP	GO:0023056	positive regulation of signaling	0.425666	4	417535	XM_015296022.3	CCLI7	-2.17791	0.675568	0.0134184	0.869828	0.866571	0.87936	1.94551	0.621809	3.41653	0.589448	1.25995	1.52374	2.59725	0.796742	0.527943	0.91076	1.4947	1.37191	1.45016	0.420806	1.77558	0.862904
GO:BP	GO:0009966	regulation of signal transduction	0.46634	6	417535	XM_015296022.3	CCLI7	-2.17791	0.675568	0.0134184	0.869828	0.866571	0.87936	1.94551	0.621809	3.41653	0.589448	1.25995	1.52374	2.59725	0.796742	0.527943	0.91076	1.4947	1.37191	1.45016	0.420806	1.77558	0.862904
GO:BP	GO:0050896	response to stimulus	0.52133	15	417535	XM_015296022.3	CCLI7	-2.17791	0.675568	0.0134184	0.869828	0.866571	0.87936	1.94551	0.621809	3.41653	0.589448	1.25995	1.52374	2.59725	0.796742	0.527943	0.91076	1.4947	1.37191	1.45016	0.420806	1.77558	0.862904
GO:BP	GO:0048518	positive regulation of biological process	0.52575	11	417535	XM_015296022.3	CCLI7	-2.17791	0.675568	0.0134184	0.869828	0.866571	0.87936	1.94551	0.621809	3.41653	0.589448	1.25995	1.52374	2.59725	0.796742	0.527943	0.91076	1.4947	1.37191	1.45016	0.420806	1.77558	0.862904
GO:BP	GO:0051336	regulation of hydrolase activity	0.541774	2	417535	XM_015296022.3	CCLI7	-2.17791	0.675568	0.0134184	0.869828	0.866571	0.87936	1.94551	0.621809	3.41653	0.589448	1.25995	1.52374	2.59725	0.796742	0.527943	0.91076	1.4947	1.37191	1.45016	0.420806	1.77558	0.862904
GO:BP	GO:0048522	positive regulation of cellular process	0.546835	10	417535	XM_015296022.3	CCLI7	-2.17791	0.675568	0.0134184	0.869828	0.866571	0.87936	1.94551	0.621809	3.41653	0.589448	1.25995	1.52374	2.59725	0.796742	0.527943	0.91076	1.4947	1.37191	1.45016	0.420806	1.77558	0.862904
GO:BP	GO:0010646	regulation of cell communication	0.556173	6	417535	XM_015296022.3	CCLI7	-2.17791	0.675568	0.0134184	0.869828	0.866571	0.87936	1.94551	0.621809	3.41653	0.589448	1.25995	1.52374	2.59725	0.796742	0.527943	0.91076	1.4947	1.37191	1.45016	0.420806	1.77558	0.862904
GO:MF	GO:0005515	protein binding	0.557814	18	417535	XM_015296022.3	CCLI7	-2.17791	0.675568	0.0134184	0.869828	0.866571	0.87936	1.94551	0.621809	3.41653	0.589448	1.25995	1.52374	2.59725	0.796742	0.527943	0.91076	1.4947	1.37191	1.45016	0.420806	1.77558	0.862904
GO:BP	GO:0023051	regulation of signaling	0.560494	6	417535	XM_015296022.3	CCLI7	-2.17791	0.675568	0.0134184	0.869828	0.866571	0.87936	1.94551	0.621809	3.41653	0.589448	1.25995	1.52374	2.59725	0.796742	0.527943	0.91076	1.4947	1.37191	1.45016	0.420806	1.77558	0.862904
GO:BP	GO:0043085	positive regulation of catalytic activity	0.617551	2	417535	XM_015296022.3	CCLI7	-2.17791	0.675568	0.0134184	0.869828	0.866571	0.87936	1.94551	0.621809	3.41653	0.589448	1.25995	1.52374	2.59725	0.796742	0.527943	0.91076	1.4947	1.37191	1.45016	0.420806	1.77558	0.862904
GO:BP	GO:0007186	G protein-coupled receptor signaling pathway	0.670523	2	417535	XM_015296022.3	CCLI7	-2.17791	0.675568	0.0134184	0.869828	0.866571	0.87936	1.94551	0.621809	3.41653	0.589448	1.25995	1.52374	2.59725	0.796742	0.527943	0.91076	1.4947	1.37191	1.45016	0.420806	1.77558	0.862904
GO:BP	GO:0050790	regulation of catalytic activity	0.676196	3	417535	XM_015296022.3	CCLI7	-2.17791	0.675568	0.0134184	0.869828	0.866571	0.87936	1.94551	0.621809	3.41653	0.589448	1.25995	1.52374	2.59725	0.796742	0.527943	0.91076	1.4947	1.37191	1.45016	0.420806	1.77558	0.862904
GO:BP	GO:0065009	regulation of molecular function	0.681985	4	417535	XM_015296022.3	CCLI7	-2.17791	0.675568	0.0134184	0.869828	0.866571	0.87936	1.94551	0.621809	3.41653	0.589448	1.25995	1.52374	2.59725	0.796742	0.527943	0.91076	1.4947	1.37191	1.45016	0.420806	1.77558	0.862904
GO:BP	GO:0051716	cellular response to stimulus	0.759089	11	417535	XM_015296022.3	CCLI7	-2.17791	0.675568	0.0134184	0.869828	0.866571	0.87936	1.94551	0.621809	3.41653	0.589448	1.25995	1.52374	2.59725	0.796742	0.527943	0.91076	1.4947	1.37191	1.45016	0.420806	1.77558	0.862904
GO:BP	GO:0044093	positive regulation of molecular function	0.759251	2	417535	XM_015296022.3	CCLI7	-2.17791	0.675568	0.0134184	0.869828	0.866571	0.87936	1.94551	0.621809	3.41653	0.589448	1.25995	1.52374	2.59725	0.796742	0.527943	0.91076	1.4947	1.37191	1.45016	0.420806	1.77558	0.862904
GO:BP	GO:0009987	cellular process	0.788956	30	417535	XM_015296022.3	CCLI7	-2.17791	0.675568	0.0134184	0.869828	0.866571	0.87936	1.94551	0.621809	3.41653	0.589448	1.25995	1.52374	2.59725	0.796742	0.527943	0.91076	1.4947	1.37191	1.45016	0.420806	1.77558	0.862904
GO:BP	GO:0007165	signal transduction	0.91104	7	417535	XM_015296022.3	CCLI7	-2.17791	0.675568	0.0134184	0.869828	0.866571	0.87936	1.94551	0.621809	3.41653	0.589448	1.25995	1.52374	2.59725	0.796742	0.527943	0.91076	1.4947	1.37191	1.45016	0.420806	1.77558	0.862904
GO:BP	GO:0065007	biological regulation	0.942712	17	417535	XM_015296022.3	CCLI7	-2.17791	0.675568	0.0134184	0.869828	0.866571	0.87936	1.94551	0.621809	3.41653	0.589448	1.25995	1.52374	2.59725	0.796742	0.527943	0.91076	1.4947	1.37191	1.45016	0.420806	1.77558	0.862904
GO:BP	GO:0023052	signaling	0.948648	7	417535	XM_015296022.3	CCLI7	-2.17791	0.675568	0.0134184	0.869828	0.866571	0.87936	1.94551	0.621809	3.41653	0.589448	1.25995	1.52374	2.59725	0.796742	0.527943	0.91076	1.4947	1.37191	1.45016	0.420806	1.77558	0.862904
GO:BP	GO:0007154	cell communication	0.950131	7	417535	XM_015296022.3	CCLI7	-2.17791	0.675568	0.0134184	0.869828	0.866571	0.87936	1.94551	0.621809	3.41653	0.589448	1.25995	1.52374	2.59725	0.796742	0.527943	0.91076	1.4947	1.37191	1.45016	0.420806	1.77558	0.862904
GO:CC	GO:0110165	cellular anatomical entity	0.971506	29	417535	XM_015296022.3	CCLI7	-2.17791	0.675568	0.0134184	0.869828	0.866571	0.87936	1.94551	0.621809	3.41653	0.589448	1.25995	1.52374	2.59725	0.796742	0.527943	0.91076	1.4947	1.37191	1.45016	0.420806	1.77558	0.862904
GO:BP	GO:0050794	regulation of cellular process	0.9844	13	417535	XM_015296022.3	CCLI7	-2.17791	0.675568	0.0134184	0.869828	0.866571	0.87936	1.94551	0.621809	3.41653	0.589448	1.25995	1.52374	2.59725	0.796742	0.527943	0.91076	1.4947	1.37191	1.45016	0.420806	1.77558	0.862904
GO:BP	GO:0050789	regulation of biological process	0.985675	14	417535	XM_015296022.3	CCLI7	-2.17791	0.675568	0.0134184	0.869828	0.866571	0.87936	1.94551	0.621809	3.41653	0.589448	1.25995	1.52374	2.59725	0.796742	0.527943	0.91076	1.4947	1.37191	1.45016	0.420806	1.77558	0.862904
GO:BP	GO:0008150	biological_process	0.995846	33	417535	XM_015296022.3	CCLI7	-2.17791	0.675568	0.0134184	0.869828	0.866571	0.87936	1.94551	0.621809	3.41653	0.589448	1.25995	1.52374	2.59725	0.796742	0.527943	0.91076	1.4947	1.37191	1.45016	0.420806	1.77558	0.862904
GO:CC	GO:0005575	cellular_component	1	29	417535	XM_015296022.3	CCLI7	-2.17791	0.675568	0.0134184	0.869828	0.866571	0.87936	1.94551	0.621809	3.41653	0.589448	1.25995	1.52374	2.59725	0.796742	0.527943	0.91076	1.4947	1.37191	1.45016	0.420806	1.77558	0.862904
GO:MF	GO:0003674	molecular_function	1	35	417535	XM_015296022.3	CCLI7	-2.17791	0.675568	0.0134184	0.869828	0.866571	0.87936	1.94551	0.621809	3.41653	0.589448	1.25995	1.52374	2.59725	0.796742	0.527943	0.91076	1.4947	1.37191	1.45016	0.420806	1.77558	0.862904
GO:CC	GO:0005576	extracellular region	0.000667118	11	417838	NM_001199614.1	IL22	2.0846	1.31333	0.00183324	0.35407	0.641417	1.69949	0.929702	1.37099	1.77061	1.17739	1.49228	0.585053	0.876978	2.76302	0.867761	1.98708	2.14758	2.22508	1.51589	1.7959	1.91733	1.33367
GO:CC	GO:0110165	cellular anatomical entity	0.971506	29	417838	NM_001199614.1	IL22	2.0846	1.31333	0.00183324	0.35407	0.641417	1.69949	0.929702	1.37099	1.77061	1.17739	1.49228	0.585053	0.876978	2.76302	0.867761	1.98708	2.14758	2.22508	1.51589	1.7959	1.91733	1.33367
GO:CC	GO:0005575	cellular_component	1	29	417838	NM_001199614.1	IL22	2.0846	1.31333	0.00183324	0.35407	0.641417	1.69949	0.929702	1.37099	1.77061	1.17739	1.49228	0.585053	0.876978	2.76302	0.867761	1.98708	2.14758	2.22508	1.51589	1.7959	1.91733	1.33367
GO:CC	GO:0005576	extracellular region	0.000667118	11	418315	XM_040707087.1,XM_040707088.1,XM_040707090.1,XM_040707094.1,XM_040707103.1,XM_040707107.1,XR_005862869.1	SPAG17	-2.32111	2.66224	0.0384811	1	3.51598	4.62152	3.56452	3.47864	1.99195	1.06588	0.931051	4.16516	3.80053	0.884703	2.791	1.73943	0.638902	1.01502	1.35278	3.42678	3.52076	2.85941
GO:BP	GO:0051179	localization	0.0133693	20	418315	XM_040707087.1,XM_040707088.1,XM_040707090.1,XM_040707094.1,XM_040707103.1,XM_040707107.1,XR_005862869.1	SPAG17	-2.32111	2.66224	0.0384811	1	3.51598	4.62152	3.56452	3.47864	1.99195	1.06588	0.931051	4.16516	3.80053	0.884703	2.791	1.73943	0.638902	1.01502	1.35278	3.42678	3.52076	2.85941
GO:BP	GO:1904158	axonemal central apparatus assembly	0.106543	1	418315	XM_040707087.1,XM_040707088.1,XM_040707090.1,XM_040707094.1,XM_040707103.1,XM_040707107.1,XR_005862869.1	SPAG17	-2.32111	2.66224	0.0384811	1	3.51598	4.62152	3.56452	3.47864	1.99195	1.06588	0.931051	4.16516	3.80053	0.884703	2.791	1.73943	0.638902	1.01502	1.35278	3.42678	3.52076	2.85941
GO:CC	GO:1990716	axonemal central apparatus	0.136341	1	418315	XM_040707087.1,XM_040707088.1,XM_040707090.1,XM_040707094.1,XM_040707103.1,XM_040707107.1,XR_005862869.1	SPAG17	-2.32111	2.66224	0.0384811	1	3.51598	4.62152	3.56452	3.47864	1.99195	1.06588	0.931051	4.16516	3.80053	0.884703	2.791	1.73943	0.638902	1.01502	1.35278	3.42678	3.52076	2.85941
GO:BP	GO:0006810	transport	0.149338	13	418315	XM_040707087.1,XM_040707088.1,XM_040707090.1,XM_040707094.1,XM_040707103.1,XM_040707107.1,XR_005862869.1	SPAG17	-2.32111	2.66224	0.0384811	1	3.51598	4.62152	3.56452	3.47864	1.99195	1.06588	0.931051	4.16516	3.80053	0.884703	2.791	1.73943	0.638902	1.01502	1.35278	3.42678	3.52076	2.85941
GO:BP	GO:0051234	establishment of localization	0.170332	13	418315	XM_040707087.1,XM_040707088.1,XM_040707090.1,XM_040707094.1,XM_040707103.1,XM_040707107.1,XR_005862869.1	SPAG17	-2.32111	2.66224	0.0384811	1	3.51598	4.62152	3.56452	3.47864	1.99195	1.06588	0.931051	4.16516	3.80053	0.884703	2.791	1.73943	0.638902	1.01502	1.35278	3.42678	3.52076	2.85941
GO:BP	GO:0006928	movement of cell or subcellular component	0.188154	7	418315	XM_040707087.1,XM_040707088.1,XM_040707090.1,XM_040707094.1,XM_040707103.1,XM_040707107.1,XR_005862869.1	SPAG17	-2.32111	2.66224	0.0384811	1	3.51598	4.62152	3.56452	3.47864	1.99195	1.06588	0.931051	4.16516	3.80053	0.884703	2.791	1.73943	0.638902	1.01502	1.35278	3.42678	3.52076	2.85941
GO:BP	GO:0003351	epithelial cilium movement involved in extracellular fluid movement	0.227635	1	418315	XM_040707087.1,XM_040707088.1,XM_040707090.1,XM_040707094.1,XM_040707103.1,XM_040707107.1,XR_005862869.1	SPAG17	-2.32111	2.66224	0.0384811	1	3.51598	4.62152	3.56452	3.47864	1.99195	1.06588	0.931051	4.16516	3.80053	0.884703	2.791	1.73943	0.638902	1.01502	1.35278	3.42678	3.52076	2.85941
GO:BP	GO:0006858	extracellular transport	0.236171	1	418315	XM_040707087.1,XM_040707088.1,XM_040707090.1,XM_040707094.1,XM_040707103.1,XM_040707107.1,XR_005862869.1	SPAG17	-2.32111	2.66224	0.0384811	1	3.51598	4.62152	3.56452	3.47864	1.99195	1.06588	0.931051	4.16516	3.80053	0.884703	2.791	1.73943	0.638902	1.01502	1.35278	3.42678	3.52076	2.85941
GO:BP	GO:0035082	axoneme assembly	0.320837	1	418315	XM_040707087.1,XM_040707088.1,XM_040707090.1,XM_040707094.1,XM_040707103.1,XM_040707107.1,XR_005862869.1	SPAG17	-2.32111	2.66224	0.0384811	1	3.51598	4.62152	3.56452	3.47864	1.99195	1.06588	0.931051	4.16516	3.80053	0.884703	2.791	1.73943	0.638902	1.01502	1.35278	3.42678	3.52076	2.85941
GO:BP	GO:0001578	microtubule bundle formation	0.374138	1	418315	XM_040707087.1,XM_040707088.1,XM_040707090.1,XM_040707094.1,XM_040707103.1,XM_040707107.1,XR_005862869.1	SPAG17	-2.32111	2.66224	0.0384811	1	3.51598	4.62152	3.56452	3.47864	1.99195	1.06588	0.931051	4.16516	3.80053	0.884703	2.791	1.73943	0.638902	1.01502	1.35278	3.42678	3.52076	2.85941
GO:BP	GO:0003341	cilium movement	0.416685	1	418315	XM_040707087.1,XM_040707088.1,XM_040707090.1,XM_040707094.1,XM_040707103.1,XM_040707107.1,XR_005862869.1	SPAG17	-2.32111	2.66224	0.0384811	1	3.51598	4.62152	3.56452	3.47864	1.99195	1.06588	0.931051	4.16516	3.80053	0.884703	2.791	1.73943	0.638902	1.01502	1.35278	3.42678	3.52076	2.85941
GO:BP	GO:0099111	microtubule-based transport	0.428923	1	418315	XM_040707087.1,XM_040707088.1,XM_040707090.1,XM_040707094.1,XM_040707103.1,XM_040707107.1,XR_005862869.1	SPAG17	-2.32111	2.66224	0.0384811	1	3.51598	4.62152	3.56452	3.47864	1.99195	1.06588	0.931051	4.16516	3.80053	0.884703	2.791	1.73943	0.638902	1.01502	1.35278	3.42678	3.52076	2.85941
GO:BP	GO:0060271	cilium assembly	0.605597	1	418315	XM_040707087.1,XM_040707088.1,XM_040707090.1,XM_040707094.1,XM_040707103.1,XM_040707107.1,XR_005862869.1	SPAG17	-2.32111	2.66224	0.0384811	1	3.51598	4.62152	3.56452	3.47864	1.99195	1.06588	0.931051	4.16516	3.80053	0.884703	2.791	1.73943	0.638902	1.01502	1.35278	3.42678	3.52076	2.85941
GO:CC	GO:0097014	ciliary plasm	0.609892	1	418315	XM_040707087.1,XM_040707088.1,XM_040707090.1,XM_040707094.1,XM_040707103.1,XM_040707107.1,XR_005862869.1	SPAG17	-2.32111	2.66224	0.0384811	1	3.51598	4.62152	3.56452	3.47864	1.99195	1.06588	0.931051	4.16516	3.80053	0.884703	2.791	1.73943	0.638902	1.01502	1.35278	3.42678	3.52076	2.85941
GO:CC	GO:0032838	plasma membrane bounded cell projection cytoplasm	0.609892	1	418315	XM_040707087.1,XM_040707088.1,XM_040707090.1,XM_040707094.1,XM_040707103.1,XM_040707107.1,XR_005862869.1	SPAG17	-2.32111	2.66224	0.0384811	1	3.51598	4.62152	3.56452	3.47864	1.99195	1.06588	0.931051	4.16516	3.80053	0.884703	2.791	1.73943	0.638902	1.01502	1.35278	3.42678	3.52076	2.85941
GO:CC	GO:0099568	cytoplasmic region	0.609892	1	418315	XM_040707087.1,XM_040707088.1,XM_040707090.1,XM_040707094.1,XM_040707103.1,XM_040707107.1,XR_005862869.1	SPAG17	-2.32111	2.66224	0.0384811	1	3.51598	4.62152	3.56452	3.47864	1.99195	1.06588	0.931051	4.16516	3.80053	0.884703	2.791	1.73943	0.638902	1.01502	1.35278	3.42678	3.52076	2.85941
GO:CC	GO:0005930	axoneme	0.609892	1	418315	XM_040707087.1,XM_040707088.1,XM_040707090.1,XM_040707094.1,XM_040707103.1,XM_040707107.1,XR_005862869.1	SPAG17	-2.32111	2.66224	0.0384811	1	3.51598	4.62152	3.56452	3.47864	1.99195	1.06588	0.931051	4.16516	3.80053	0.884703	2.791	1.73943	0.638902	1.01502	1.35278	3.42678	3.52076	2.85941
GO:BP	GO:0044782	cilium organization	0.618595	1	418315	XM_040707087.1,XM_040707088.1,XM_040707090.1,XM_040707094.1,XM_040707103.1,XM_040707107.1,XR_005862869.1	SPAG17	-2.32111	2.66224	0.0384811	1	3.51598	4.62152	3.56452	3.47864	1.99195	1.06588	0.931051	4.16516	3.80053	0.884703	2.791	1.73943	0.638902	1.01502	1.35278	3.42678	3.52076	2.85941
GO:BP	GO:0007018	microtubule-based movement	0.623814	1	418315	XM_040707087.1,XM_040707088.1,XM_040707090.1,XM_040707094.1,XM_040707103.1,XM_040707107.1,XR_005862869.1	SPAG17	-2.32111	2.66224	0.0384811	1	3.51598	4.62152	3.56452	3.47864	1.99195	1.06588	0.931051	4.16516	3.80053	0.884703	2.791	1.73943	0.638902	1.01502	1.35278	3.42678	3.52076	2.85941
GO:BP	GO:0120031	plasma membrane bounded cell projection assembly	0.71854	1	418315	XM_040707087.1,XM_040707088.1,XM_040707090.1,XM_040707094.1,XM_040707103.1,XM_040707107.1,XR_005862869.1	SPAG17	-2.32111	2.66224	0.0384811	1	3.51598	4.62152	3.56452	3.47864	1.99195	1.06588	0.931051	4.16516	3.80053	0.884703	2.791	1.73943	0.638902	1.01502	1.35278	3.42678	3.52076	2.85941
GO:BP	GO:0030031	cell projection assembly	0.725038	1	418315	XM_040707087.1,XM_040707088.1,XM_040707090.1,XM_040707094.1,XM_040707103.1,XM_040707107.1,XR_005862869.1	SPAG17	-2.32111	2.66224	0.0384811	1	3.51598	4.62152	3.56452	3.47864	1.99195	1.06588	0.931051	4.16516	3.80053	0.884703	2.791	1.73943	0.638902	1.01502	1.35278	3.42678	3.52076	2.85941
GO:BP	GO:0000226	microtubule cytoskeleton organization	0.780022	1	418315	XM_040707087.1,XM_040707088.1,XM_040707090.1,XM_040707094.1,XM_040707103.1,XM_040707107.1,XR_005862869.1	SPAG17	-2.32111	2.66224	0.0384811	1	3.51598	4.62152	3.56452	3.47864	1.99195	1.06588	0.931051	4.16516	3.80053	0.884703	2.791	1.73943	0.638902	1.01502	1.35278	3.42678	3.52076	2.85941
GO:BP	GO:0009987	cellular process	0.788956	30	418315	XM_040707087.1,XM_040707088.1,XM_040707090.1,XM_040707094.1,XM_040707103.1,XM_040707107.1,XR_005862869.1	SPAG17	-2.32111	2.66224	0.0384811	1	3.51598	4.62152	3.56452	3.47864	1.99195	1.06588	0.931051	4.16516	3.80053	0.884703	2.791	1.73943	0.638902	1.01502	1.35278	3.42678	3.52076	2.85941
GO:BP	GO:0022607	cellular component assembly	0.805774	4	418315	XM_040707087.1,XM_040707088.1,XM_040707090.1,XM_040707094.1,XM_040707103.1,XM_040707107.1,XR_005862869.1	SPAG17	-2.32111	2.66224	0.0384811	1	3.51598	4.62152	3.56452	3.47864	1.99195	1.06588	0.931051	4.16516	3.80053	0.884703	2.791	1.73943	0.638902	1.01502	1.35278	3.42678	3.52076	2.85941
GO:BP	GO:0044085	cellular component biogenesis	0.845919	4	418315	XM_040707087.1,XM_040707088.1,XM_040707090.1,XM_040707094.1,XM_040707103.1,XM_040707107.1,XR_005862869.1	SPAG17	-2.32111	2.66224	0.0384811	1	3.51598	4.62152	3.56452	3.47864	1.99195	1.06588	0.931051	4.16516	3.80053	0.884703	2.791	1.73943	0.638902	1.01502	1.35278	3.42678	3.52076	2.85941
GO:BP	GO:0070925	organelle assembly	0.851098	1	418315	XM_040707087.1,XM_040707088.1,XM_040707090.1,XM_040707094.1,XM_040707103.1,XM_040707107.1,XR_005862869.1	SPAG17	-2.32111	2.66224	0.0384811	1	3.51598	4.62152	3.56452	3.47864	1.99195	1.06588	0.931051	4.16516	3.80053	0.884703	2.791	1.73943	0.638902	1.01502	1.35278	3.42678	3.52076	2.85941
GO:BP	GO:0007017	microtubule-based process	0.873251	1	418315	XM_040707087.1,XM_040707088.1,XM_040707090.1,XM_040707094.1,XM_040707103.1,XM_040707107.1,XR_005862869.1	SPAG17	-2.32111	2.66224	0.0384811	1	3.51598	4.62152	3.56452	3.47864	1.99195	1.06588	0.931051	4.16516	3.80053	0.884703	2.791	1.73943	0.638902	1.01502	1.35278	3.42678	3.52076	2.85941
GO:CC	GO:0005737	cytoplasm	0.927605	15	418315	XM_040707087.1,XM_040707088.1,XM_040707090.1,XM_040707094.1,XM_040707103.1,XM_040707107.1,XR_005862869.1	SPAG17	-2.32111	2.66224	0.0384811	1	3.51598	4.62152	3.56452	3.47864	1.99195	1.06588	0.931051	4.16516	3.80053	0.884703	2.791	1.73943	0.638902	1.01502	1.35278	3.42678	3.52076	2.85941
GO:BP	GO:0120036	plasma membrane bounded cell projection organization	0.943455	1	418315	XM_040707087.1,XM_040707088.1,XM_040707090.1,XM_040707094.1,XM_040707103.1,XM_040707107.1,XR_005862869.1	SPAG17	-2.32111	2.66224	0.0384811	1	3.51598	4.62152	3.56452	3.47864	1.99195	1.06588	0.931051	4.16516	3.80053	0.884703	2.791	1.73943	0.638902	1.01502	1.35278	3.42678	3.52076	2.85941
GO:BP	GO:0030030	cell projection organization	0.944472	1	418315	XM_040707087.1,XM_040707088.1,XM_040707090.1,XM_040707094.1,XM_040707103.1,XM_040707107.1,XR_005862869.1	SPAG17	-2.32111	2.66224	0.0384811	1	3.51598	4.62152	3.56452	3.47864	1.99195	1.06588	0.931051	4.16516	3.80053	0.884703	2.791	1.73943	0.638902	1.01502	1.35278	3.42678	3.52076	2.85941
GO:CC	GO:0005929	cilium	0.947205	1	418315	XM_040707087.1,XM_040707088.1,XM_040707090.1,XM_040707094.1,XM_040707103.1,XM_040707107.1,XR_005862869.1	SPAG17	-2.32111	2.66224	0.0384811	1	3.51598	4.62152	3.56452	3.47864	1.99195	1.06588	0.931051	4.16516	3.80053	0.884703	2.791	1.73943	0.638902	1.01502	1.35278	3.42678	3.52076	2.85941
GO:BP	GO:0016043	cellular component organization	0.948648	7	418315	XM_040707087.1,XM_040707088.1,XM_040707090.1,XM_040707094.1,XM_040707103.1,XM_040707107.1,XR_005862869.1	SPAG17	-2.32111	2.66224	0.0384811	1	3.51598	4.62152	3.56452	3.47864	1.99195	1.06588	0.931051	4.16516	3.80053	0.884703	2.791	1.73943	0.638902	1.01502	1.35278	3.42678	3.52076	2.85941
GO:BP	GO:0007010	cytoskeleton organization	0.955936	1	418315	XM_040707087.1,XM_040707088.1,XM_040707090.1,XM_040707094.1,XM_040707103.1,XM_040707107.1,XR_005862869.1	SPAG17	-2.32111	2.66224	0.0384811	1	3.51598	4.62152	3.56452	3.47864	1.99195	1.06588	0.931051	4.16516	3.80053	0.884703	2.791	1.73943	0.638902	1.01502	1.35278	3.42678	3.52076	2.85941
GO:BP	GO:0071840	cellular component organization or biogenesis	0.957646	7	418315	XM_040707087.1,XM_040707088.1,XM_040707090.1,XM_040707094.1,XM_040707103.1,XM_040707107.1,XR_005862869.1	SPAG17	-2.32111	2.66224	0.0384811	1	3.51598	4.62152	3.56452	3.47864	1.99195	1.06588	0.931051	4.16516	3.80053	0.884703	2.791	1.73943	0.638902	1.01502	1.35278	3.42678	3.52076	2.85941
GO:CC	GO:0110165	cellular anatomical entity	0.971506	29	418315	XM_040707087.1,XM_040707088.1,XM_040707090.1,XM_040707094.1,XM_040707103.1,XM_040707107.1,XR_005862869.1	SPAG17	-2.32111	2.66224	0.0384811	1	3.51598	4.62152	3.56452	3.47864	1.99195	1.06588	0.931051	4.16516	3.80053	0.884703	2.791	1.73943	0.638902	1.01502	1.35278	3.42678	3.52076	2.85941
GO:CC	GO:0120025	plasma membrane bounded cell projection	0.971506	2	418315	XM_040707087.1,XM_040707088.1,XM_040707090.1,XM_040707094.1,XM_040707103.1,XM_040707107.1,XR_005862869.1	SPAG17	-2.32111	2.66224	0.0384811	1	3.51598	4.62152	3.56452	3.47864	1.99195	1.06588	0.931051	4.16516	3.80053	0.884703	2.791	1.73943	0.638902	1.01502	1.35278	3.42678	3.52076	2.85941
GO:CC	GO:0043228	non-membrane-bounded organelle	0.971506	7	418315	XM_040707087.1,XM_040707088.1,XM_040707090.1,XM_040707094.1,XM_040707103.1,XM_040707107.1,XR_005862869.1	SPAG17	-2.32111	2.66224	0.0384811	1	3.51598	4.62152	3.56452	3.47864	1.99195	1.06588	0.931051	4.16516	3.80053	0.884703	2.791	1.73943	0.638902	1.01502	1.35278	3.42678	3.52076	2.85941
GO:CC	GO:0042995	cell projection	0.971506	2	418315	XM_040707087.1,XM_040707088.1,XM_040707090.1,XM_040707094.1,XM_040707103.1,XM_040707107.1,XR_005862869.1	SPAG17	-2.32111	2.66224	0.0384811	1	3.51598	4.62152	3.56452	3.47864	1.99195	1.06588	0.931051	4.16516	3.80053	0.884703	2.791	1.73943	0.638902	1.01502	1.35278	3.42678	3.52076	2.85941
GO:CC	GO:0043232	intracellular non-membrane-bounded organelle	0.971506	7	418315	XM_040707087.1,XM_040707088.1,XM_040707090.1,XM_040707094.1,XM_040707103.1,XM_040707107.1,XR_005862869.1	SPAG17	-2.32111	2.66224	0.0384811	1	3.51598	4.62152	3.56452	3.47864	1.99195	1.06588	0.931051	4.16516	3.80053	0.884703	2.791	1.73943	0.638902	1.01502	1.35278	3.42678	3.52076	2.85941
GO:CC	GO:0005856	cytoskeleton	0.971506	3	418315	XM_040707087.1,XM_040707088.1,XM_040707090.1,XM_040707094.1,XM_040707103.1,XM_040707107.1,XR_005862869.1	SPAG17	-2.32111	2.66224	0.0384811	1	3.51598	4.62152	3.56452	3.47864	1.99195	1.06588	0.931051	4.16516	3.80053	0.884703	2.791	1.73943	0.638902	1.01502	1.35278	3.42678	3.52076	2.85941
GO:BP	GO:0006996	organelle organization	0.982604	3	418315	XM_040707087.1,XM_040707088.1,XM_040707090.1,XM_040707094.1,XM_040707103.1,XM_040707107.1,XR_005862869.1	SPAG17	-2.32111	2.66224	0.0384811	1	3.51598	4.62152	3.56452	3.47864	1.99195	1.06588	0.931051	4.16516	3.80053	0.884703	2.791	1.73943	0.638902	1.01502	1.35278	3.42678	3.52076	2.85941
GO:BP	GO:0008150	biological_process	0.995846	33	418315	XM_040707087.1,XM_040707088.1,XM_040707090.1,XM_040707094.1,XM_040707103.1,XM_040707107.1,XR_005862869.1	SPAG17	-2.32111	2.66224	0.0384811	1	3.51598	4.62152	3.56452	3.47864	1.99195	1.06588	0.931051	4.16516	3.80053	0.884703	2.791	1.73943	0.638902	1.01502	1.35278	3.42678	3.52076	2.85941
GO:CC	GO:0005575	cellular_component	1	29	418315	XM_040707087.1,XM_040707088.1,XM_040707090.1,XM_040707094.1,XM_040707103.1,XM_040707107.1,XR_005862869.1	SPAG17	-2.32111	2.66224	0.0384811	1	3.51598	4.62152	3.56452	3.47864	1.99195	1.06588	0.931051	4.16516	3.80053	0.884703	2.791	1.73943	0.638902	1.01502	1.35278	3.42678	3.52076	2.85941
GO:CC	GO:0005622	intracellular anatomical structure	1	19	418315	XM_040707087.1,XM_040707088.1,XM_040707090.1,XM_040707094.1,XM_040707103.1,XM_040707107.1,XR_005862869.1	SPAG17	-2.32111	2.66224	0.0384811	1	3.51598	4.62152	3.56452	3.47864	1.99195	1.06588	0.931051	4.16516	3.80053	0.884703	2.791	1.73943	0.638902	1.01502	1.35278	3.42678	3.52076	2.85941
GO:CC	GO:0043226	organelle	1	14	418315	XM_040707087.1,XM_040707088.1,XM_040707090.1,XM_040707094.1,XM_040707103.1,XM_040707107.1,XR_005862869.1	SPAG17	-2.32111	2.66224	0.0384811	1	3.51598	4.62152	3.56452	3.47864	1.99195	1.06588	0.931051	4.16516	3.80053	0.884703	2.791	1.73943	0.638902	1.01502	1.35278	3.42678	3.52076	2.85941
GO:CC	GO:0043227	membrane-bounded organelle	1	11	418315	XM_040707087.1,XM_040707088.1,XM_040707090.1,XM_040707094.1,XM_040707103.1,XM_040707107.1,XR_005862869.1	SPAG17	-2.32111	2.66224	0.0384811	1	3.51598	4.62152	3.56452	3.47864	1.99195	1.06588	0.931051	4.16516	3.80053	0.884703	2.791	1.73943	0.638902	1.01502	1.35278	3.42678	3.52076	2.85941
GO:CC	GO:0043229	intracellular organelle	1	14	418315	XM_040707087.1,XM_040707088.1,XM_040707090.1,XM_040707094.1,XM_040707103.1,XM_040707107.1,XR_005862869.1	SPAG17	-2.32111	2.66224	0.0384811	1	3.51598	4.62152	3.56452	3.47864	1.99195	1.06588	0.931051	4.16516	3.80053	0.884703	2.791	1.73943	0.638902	1.01502	1.35278	3.42678	3.52076	2.85941
GO:CC	GO:0005576	extracellular region	0.000667118	11	418909	XM_417105.7	KL	-2.06149	2.03949	0.0340321	1	2.04566	3.15512	1.51834	4.65799	1.52405	1.91674	0.763356	2.24814	1.8113	1.39953	1.62832	1.39018	1.23197	0.806271	2.31449	2.50429	0.970415	2.92752
GO:MF	GO:0005102	signaling receptor binding	0.0155596	8	418909	XM_417105.7	KL	-2.06149	2.03949	0.0340321	1	2.04566	3.15512	1.51834	4.65799	1.52405	1.91674	0.763356	2.24814	1.8113	1.39953	1.62832	1.39018	1.23197	0.806271	2.31449	2.50429	0.970415	2.92752
GO:CC	GO:0005615	extracellular space	0.0361257	7	418909	XM_417105.7	KL	-2.06149	2.03949	0.0340321	1	2.04566	3.15512	1.51834	4.65799	1.52405	1.91674	0.763356	2.24814	1.8113	1.39953	1.62832	1.39018	1.23197	0.806271	2.31449	2.50429	0.970415	2.92752
[truncated: 1,634 more rows]

## Sheet: TableS3
	Table S3 Relative abundances of bacteria at phylum level in the small intestinal digestas of broilers
[truncated: 7 more rows]

[truncated: 1 more sheets: TableS4]
